# Supplementary material for: Evaluating the Impact of Sex-Biased Genetic Admixture in the Americas through the Analysis of Haplotype Data
Source: Genes (Basel). 2021 Oct 7;12(10):1580. doi: 10.3390/genes12101580 (PMC8535939; doi:10.3390/genes12101580)
Supplement: Supplementary file 1 [file genes-12-01580-s001.zip › Supplementary/SupplementaryTable1.xlsx]

## Sheet: A) Pop Based Dataset
Population	N individuals	Region	Country/PopulationDescription	S/T	References
ACB	67	America	Barbados	T	1000 Genomes Project
AfroAme	1995	USA	UnitedStatesofAmerica	T	IlluminaI Control Database
Argentina	100	America	Argentina	T	Lopez Herraez et al 2013
ASW	55	USA	SW_USA	T	1000 Genomes Project
Caribbean	1087	America	PuertoRico&Dominican	T	Ghani et al 2013
CHB	108	Asia	HanChineseinBeijing	S	1000 Genomes Project
Chile	22	America	Chile	T	Lopez Herraez et al 2013
CLM	68	America	Colombia	T	1000 Genomes Project
Colombian	25	America	Colombia	T	Bryc et al 2015
Dominican	27	America	Dominican	T	Bryc et al 2015
Ecuadorian	19	America	Ecuadorian	T	Bryc et al 2015
EuroAme	1548	USA	NorthAmericanwithEuropeanAncestry	T	IlluminaI Control Database
GBR	97	Europe	England-Scotland	S	1000 Genomes Project
IBS	79	Europe	Spain	S	1000 Genomes Project
JPT	102	Asia	Japan	S	1000 Genomes Project
Karitiana	19	America	Brazil	S	Li et al 2008
Mayas	5	America	Mexico	T	Li et al 2008
Mozambique	15	Africa	Mozambique	S	Montinaro et al in preparation
MXL	55	America	Mexico	T	1000 Genomes Project
PEL	42	America	Peru	T	1000 Genomes Project
Peru	29	America	Peru	T	Lopez Herraez et al 2013
Puerto	26	America	PuertoRico	T	Bryc et al 2015
PUR	72	America	PuertoRico	T	1000 Genomes Project
TSI	106	Europe	Italy	S	1000 Genomes Project
Wichi	25	America	Argentina	S	Eichstaedt et al 2014
YRI	62	Africa	Nigeria	S	1000 Genomes Project
Total	5855

## Sheet: B) Ind Based Dataset
Individual	Population	Continent	Country/PopulationDescription	Reference
HG01879	ACB	America	Barbados	1000GenomesProject
HG01880	ACB	America	Barbados	1000GenomesProject
HG01882	ACB	America	Barbados	1000GenomesProject
HG01883	ACB	America	Barbados	1000GenomesProject
HG01884	ACB	America	Barbados	1000GenomesProject
HG01886	ACB	America	Barbados	1000GenomesProject
HG01889	ACB	America	Barbados	1000GenomesProject
HG01890	ACB	America	Barbados	1000GenomesProject
HG01894	ACB	America	Barbados	1000GenomesProject
HG01914	ACB	America	Barbados	1000GenomesProject
HG01915	ACB	America	Barbados	1000GenomesProject
HG01958	ACB	America	Barbados	1000GenomesProject
HG01960	ACB	America	Barbados	1000GenomesProject
HG01985	ACB	America	Barbados	1000GenomesProject
HG01987	ACB	America	Barbados	1000GenomesProject
HG02009	ACB	America	Barbados	1000GenomesProject
HG02010	ACB	America	Barbados	1000GenomesProject
HG02051	ACB	America	Barbados	1000GenomesProject
HG02052	ACB	America	Barbados	1000GenomesProject
HG02053	ACB	America	Barbados	1000GenomesProject
HG02054	ACB	America	Barbados	1000GenomesProject
HG02095	ACB	America	Barbados	1000GenomesProject
HG02107	ACB	America	Barbados	1000GenomesProject
HG02108	ACB	America	Barbados	1000GenomesProject
HG02111	ACB	America	Barbados	1000GenomesProject
HG02143	ACB	America	Barbados	1000GenomesProject
HG02144	ACB	America	Barbados	1000GenomesProject
HG02255	ACB	America	Barbados	1000GenomesProject
HG02256	ACB	America	Barbados	1000GenomesProject
HG02258	ACB	America	Barbados	1000GenomesProject
HG02280	ACB	America	Barbados	1000GenomesProject
HG02281	ACB	America	Barbados	1000GenomesProject
HG02282	ACB	America	Barbados	1000GenomesProject
HG02283	ACB	America	Barbados	1000GenomesProject
HG02284	ACB	America	Barbados	1000GenomesProject
HG02309	ACB	America	Barbados	1000GenomesProject
HG02316	ACB	America	Barbados	1000GenomesProject
HG02322	ACB	America	Barbados	1000GenomesProject
HG02323	ACB	America	Barbados	1000GenomesProject
HG02325	ACB	America	Barbados	1000GenomesProject
HG02330	ACB	America	Barbados	1000GenomesProject
HG02332	ACB	America	Barbados	1000GenomesProject
HG02334	ACB	America	Barbados	1000GenomesProject
HG02337	ACB	America	Barbados	1000GenomesProject
HG02339	ACB	America	Barbados	1000GenomesProject
HG02343	ACB	America	Barbados	1000GenomesProject
HG02419	ACB	America	Barbados	1000GenomesProject
HG02420	ACB	America	Barbados	1000GenomesProject
HG02427	ACB	America	Barbados	1000GenomesProject
HG02429	ACB	America	Barbados	1000GenomesProject
HG02433	ACB	America	Barbados	1000GenomesProject
HG02436	ACB	America	Barbados	1000GenomesProject
HG02442	ACB	America	Barbados	1000GenomesProject
HG02445	ACB	America	Barbados	1000GenomesProject
HG02449	ACB	America	Barbados	1000GenomesProject
HG02450	ACB	America	Barbados	1000GenomesProject
HG02470	ACB	America	Barbados	1000GenomesProject
HG02471	ACB	America	Barbados	1000GenomesProject
HG02478	ACB	America	Barbados	1000GenomesProject
HG02484	ACB	America	Barbados	1000GenomesProject
HG02485	ACB	America	Barbados	1000GenomesProject
HG02489	ACB	America	Barbados	1000GenomesProject
HG02496	ACB	America	Barbados	1000GenomesProject
HG02497	ACB	America	Barbados	1000GenomesProject
HG02508	ACB	America	Barbados	1000GenomesProject
HG02511	ACB	America	Barbados	1000GenomesProject
HG02537	ACB	America	Barbados	1000GenomesProject
1552042370A	AfroAme	America	USA	IlluminaIControlDatabase
1552042410A	AfroAme	America	USA	IlluminaIControlDatabase
1552042461A	AfroAme	America	USA	IlluminaIControlDatabase
1557556286A	AfroAme	America	USA	IlluminaIControlDatabase
1557564092A	AfroAme	America	USA	IlluminaIControlDatabase
1557564104A	AfroAme	America	USA	IlluminaIControlDatabase
1557564156A	AfroAme	America	USA	IlluminaIControlDatabase
1557564173A	AfroAme	America	USA	IlluminaIControlDatabase
1557564380A	AfroAme	America	USA	IlluminaIControlDatabase
1557564429A	AfroAme	America	USA	IlluminaIControlDatabase
1557564454A	AfroAme	America	USA	IlluminaIControlDatabase
1557564513A	AfroAme	America	USA	IlluminaIControlDatabase
1557564535A	AfroAme	America	USA	IlluminaIControlDatabase
1557564542A	AfroAme	America	USA	IlluminaIControlDatabase
1557564561A	AfroAme	America	USA	IlluminaIControlDatabase
1557564579A	AfroAme	America	USA	IlluminaIControlDatabase
1557564595A	AfroAme	America	USA	IlluminaIControlDatabase
1557564596A	AfroAme	America	USA	IlluminaIControlDatabase
1560747005A	AfroAme	America	USA	IlluminaIControlDatabase
1560747048A	AfroAme	America	USA	IlluminaIControlDatabase
1560747110A	AfroAme	America	USA	IlluminaIControlDatabase
1560747112A	AfroAme	America	USA	IlluminaIControlDatabase
1560747213A	AfroAme	America	USA	IlluminaIControlDatabase
1560747259A	AfroAme	America	USA	IlluminaIControlDatabase
1560755098A	AfroAme	America	USA	IlluminaIControlDatabase
1560755197A	AfroAme	America	USA	IlluminaIControlDatabase
1560755358A	AfroAme	America	USA	IlluminaIControlDatabase
1560755388A	AfroAme	America	USA	IlluminaIControlDatabase
1561854013A	AfroAme	America	USA	IlluminaIControlDatabase
1561854016A	AfroAme	America	USA	IlluminaIControlDatabase
1561854018A	AfroAme	America	USA	IlluminaIControlDatabase
1561854054A	AfroAme	America	USA	IlluminaIControlDatabase
1561854057A	AfroAme	America	USA	IlluminaIControlDatabase
1561854088A	AfroAme	America	USA	IlluminaIControlDatabase
1561854107A	AfroAme	America	USA	IlluminaIControlDatabase
1561854255A	AfroAme	America	USA	IlluminaIControlDatabase
1561854562A	AfroAme	America	USA	IlluminaIControlDatabase
1561854564A	AfroAme	America	USA	IlluminaIControlDatabase
1561862007A	AfroAme	America	USA	IlluminaIControlDatabase
1561862088A	AfroAme	America	USA	IlluminaIControlDatabase
1561862149A	AfroAme	America	USA	IlluminaIControlDatabase
1561862156A	AfroAme	America	USA	IlluminaIControlDatabase
1561862209A	AfroAme	America	USA	IlluminaIControlDatabase
1561862245A	AfroAme	America	USA	IlluminaIControlDatabase
1561862267A	AfroAme	America	USA	IlluminaIControlDatabase
1561862275A	AfroAme	America	USA	IlluminaIControlDatabase
1561862296A	AfroAme	America	USA	IlluminaIControlDatabase
1561862303A	AfroAme	America	USA	IlluminaIControlDatabase
1561862363A	AfroAme	America	USA	IlluminaIControlDatabase
1561862401A	AfroAme	America	USA	IlluminaIControlDatabase
1561862406A	AfroAme	America	USA	IlluminaIControlDatabase
1561862412A	AfroAme	America	USA	IlluminaIControlDatabase
1561862455A	AfroAme	America	USA	IlluminaIControlDatabase
1561862478A	AfroAme	America	USA	IlluminaIControlDatabase
1561862512A	AfroAme	America	USA	IlluminaIControlDatabase
1561862531A	AfroAme	America	USA	IlluminaIControlDatabase
1561862533A	AfroAme	America	USA	IlluminaIControlDatabase
1561862541A	AfroAme	America	USA	IlluminaIControlDatabase
1561862560A	AfroAme	America	USA	IlluminaIControlDatabase
1562857007A	AfroAme	America	USA	IlluminaIControlDatabase
1562857026A	AfroAme	America	USA	IlluminaIControlDatabase
1562857031A	AfroAme	America	USA	IlluminaIControlDatabase
1562857103A	AfroAme	America	USA	IlluminaIControlDatabase
1562857181A	AfroAme	America	USA	IlluminaIControlDatabase
1562857183A	AfroAme	America	USA	IlluminaIControlDatabase
1562857185A	AfroAme	America	USA	IlluminaIControlDatabase
1562857215A	AfroAme	America	USA	IlluminaIControlDatabase
1562857281A	AfroAme	America	USA	IlluminaIControlDatabase
1562857308A	AfroAme	America	USA	IlluminaIControlDatabase
1562857323A	AfroAme	America	USA	IlluminaIControlDatabase
1562857345A	AfroAme	America	USA	IlluminaIControlDatabase
1562857362A	AfroAme	America	USA	IlluminaIControlDatabase
1562857433A	AfroAme	America	USA	IlluminaIControlDatabase
1562857471A	AfroAme	America	USA	IlluminaIControlDatabase
1562865003A	AfroAme	America	USA	IlluminaIControlDatabase
1562865013A	AfroAme	America	USA	IlluminaIControlDatabase
1562865022A	AfroAme	America	USA	IlluminaIControlDatabase
1562865050A	AfroAme	America	USA	IlluminaIControlDatabase
1562865064A	AfroAme	America	USA	IlluminaIControlDatabase
1562865069A	AfroAme	America	USA	IlluminaIControlDatabase
1562865074A	AfroAme	America	USA	IlluminaIControlDatabase
1562865089A	AfroAme	America	USA	IlluminaIControlDatabase
1562865133A	AfroAme	America	USA	IlluminaIControlDatabase
1562865160A	AfroAme	America	USA	IlluminaIControlDatabase
1562865185A	AfroAme	America	USA	IlluminaIControlDatabase
1562865213A	AfroAme	America	USA	IlluminaIControlDatabase
1562865224A	AfroAme	America	USA	IlluminaIControlDatabase
1562865225A	AfroAme	America	USA	IlluminaIControlDatabase
1562865260A	AfroAme	America	USA	IlluminaIControlDatabase
1562865263A	AfroAme	America	USA	IlluminaIControlDatabase
1562865265A	AfroAme	America	USA	IlluminaIControlDatabase
1562865293A	AfroAme	America	USA	IlluminaIControlDatabase
1562865294A	AfroAme	America	USA	IlluminaIControlDatabase
1562865301A	AfroAme	America	USA	IlluminaIControlDatabase
1562865380A	AfroAme	America	USA	IlluminaIControlDatabase
1562865413A	AfroAme	America	USA	IlluminaIControlDatabase
1562865426A	AfroAme	America	USA	IlluminaIControlDatabase
1562865457A	AfroAme	America	USA	IlluminaIControlDatabase
1562865554A	AfroAme	America	USA	IlluminaIControlDatabase
1562865555A	AfroAme	America	USA	IlluminaIControlDatabase
1562865577A	AfroAme	America	USA	IlluminaIControlDatabase
1564537005A	AfroAme	America	USA	IlluminaIControlDatabase
1564537012A	AfroAme	America	USA	IlluminaIControlDatabase
1564537031A	AfroAme	America	USA	IlluminaIControlDatabase
1564537033A	AfroAme	America	USA	IlluminaIControlDatabase
1564537069A	AfroAme	America	USA	IlluminaIControlDatabase
1564537077A	AfroAme	America	USA	IlluminaIControlDatabase
1564537099A	AfroAme	America	USA	IlluminaIControlDatabase
1564537109A	AfroAme	America	USA	IlluminaIControlDatabase
1564537110A	AfroAme	America	USA	IlluminaIControlDatabase
1564537124A	AfroAme	America	USA	IlluminaIControlDatabase
1564537125A	AfroAme	America	USA	IlluminaIControlDatabase
1564537135A	AfroAme	America	USA	IlluminaIControlDatabase
1564537139A	AfroAme	America	USA	IlluminaIControlDatabase
1564537140A	AfroAme	America	USA	IlluminaIControlDatabase
1564537159A	AfroAme	America	USA	IlluminaIControlDatabase
1564537180A	AfroAme	America	USA	IlluminaIControlDatabase
1564537186A	AfroAme	America	USA	IlluminaIControlDatabase
1564537240A	AfroAme	America	USA	IlluminaIControlDatabase
1564537318A	AfroAme	America	USA	IlluminaIControlDatabase
1564537464A	AfroAme	America	USA	IlluminaIControlDatabase
1564537529A	AfroAme	America	USA	IlluminaIControlDatabase
1565901002A	AfroAme	America	USA	IlluminaIControlDatabase
1565901003A	AfroAme	America	USA	IlluminaIControlDatabase
1565901014A	AfroAme	America	USA	IlluminaIControlDatabase
1565901015A	AfroAme	America	USA	IlluminaIControlDatabase
1565901044A	AfroAme	America	USA	IlluminaIControlDatabase
1565901071A	AfroAme	America	USA	IlluminaIControlDatabase
1565901097A	AfroAme	America	USA	IlluminaIControlDatabase
1565901100A	AfroAme	America	USA	IlluminaIControlDatabase
1565901106A	AfroAme	America	USA	IlluminaIControlDatabase
1565901110A	AfroAme	America	USA	IlluminaIControlDatabase
1565901124A	AfroAme	America	USA	IlluminaIControlDatabase
1565901131A	AfroAme	America	USA	IlluminaIControlDatabase
1565901132A	AfroAme	America	USA	IlluminaIControlDatabase
1565901133A	AfroAme	America	USA	IlluminaIControlDatabase
1565901169A	AfroAme	America	USA	IlluminaIControlDatabase
1565901207A	AfroAme	America	USA	IlluminaIControlDatabase
1565901230A	AfroAme	America	USA	IlluminaIControlDatabase
1565901231A	AfroAme	America	USA	IlluminaIControlDatabase
1565901330A	AfroAme	America	USA	IlluminaIControlDatabase
1565901415A	AfroAme	America	USA	IlluminaIControlDatabase
1565901441A	AfroAme	America	USA	IlluminaIControlDatabase
1565901528A	AfroAme	America	USA	IlluminaIControlDatabase
1565901535A	AfroAme	America	USA	IlluminaIControlDatabase
1565901559A	AfroAme	America	USA	IlluminaIControlDatabase
1565919197A	AfroAme	America	USA	IlluminaIControlDatabase
1565919226A	AfroAme	America	USA	IlluminaIControlDatabase
1565919239A	AfroAme	America	USA	IlluminaIControlDatabase
1565919240A	AfroAme	America	USA	IlluminaIControlDatabase
1565919249A	AfroAme	America	USA	IlluminaIControlDatabase
1565919256A	AfroAme	America	USA	IlluminaIControlDatabase
1565919257A	AfroAme	America	USA	IlluminaIControlDatabase
1565919269A	AfroAme	America	USA	IlluminaIControlDatabase
1565919309A	AfroAme	America	USA	IlluminaIControlDatabase
1565919332A	AfroAme	America	USA	IlluminaIControlDatabase
1565919350A	AfroAme	America	USA	IlluminaIControlDatabase
1565919395A	AfroAme	America	USA	IlluminaIControlDatabase
1565919431A	AfroAme	America	USA	IlluminaIControlDatabase
1565919441A	AfroAme	America	USA	IlluminaIControlDatabase
1565919489A	AfroAme	America	USA	IlluminaIControlDatabase
1565919495A	AfroAme	America	USA	IlluminaIControlDatabase
1565919526A	AfroAme	America	USA	IlluminaIControlDatabase
1565919530A	AfroAme	America	USA	IlluminaIControlDatabase
1565919550A	AfroAme	America	USA	IlluminaIControlDatabase
1581417342A	AfroAme	America	USA	IlluminaIControlDatabase
1581425032A	AfroAme	America	USA	IlluminaIControlDatabase
1581425138A	AfroAme	America	USA	IlluminaIControlDatabase
1581425139A	AfroAme	America	USA	IlluminaIControlDatabase
1581425191A	AfroAme	America	USA	IlluminaIControlDatabase
1581425238A	AfroAme	America	USA	IlluminaIControlDatabase
1581425261A	AfroAme	America	USA	IlluminaIControlDatabase
1581425277A	AfroAme	America	USA	IlluminaIControlDatabase
1581425286A	AfroAme	America	USA	IlluminaIControlDatabase
1581425295A	AfroAme	America	USA	IlluminaIControlDatabase
1581425297A	AfroAme	America	USA	IlluminaIControlDatabase
1581425299A	AfroAme	America	USA	IlluminaIControlDatabase
1581425318A	AfroAme	America	USA	IlluminaIControlDatabase
1581425322A	AfroAme	America	USA	IlluminaIControlDatabase
1581425354A	AfroAme	America	USA	IlluminaIControlDatabase
1581425369A	AfroAme	America	USA	IlluminaIControlDatabase
1581425378A	AfroAme	America	USA	IlluminaIControlDatabase
1581425381A	AfroAme	America	USA	IlluminaIControlDatabase
1581425405A	AfroAme	America	USA	IlluminaIControlDatabase
1581425422A	AfroAme	America	USA	IlluminaIControlDatabase
1581425436A	AfroAme	America	USA	IlluminaIControlDatabase
1581425459A	AfroAme	America	USA	IlluminaIControlDatabase
1581425486A	AfroAme	America	USA	IlluminaIControlDatabase
1581425509A	AfroAme	America	USA	IlluminaIControlDatabase
1581425512A	AfroAme	America	USA	IlluminaIControlDatabase
1581425521A	AfroAme	America	USA	IlluminaIControlDatabase
1581425522A	AfroAme	America	USA	IlluminaIControlDatabase
1581425528A	AfroAme	America	USA	IlluminaIControlDatabase
1581425532A	AfroAme	America	USA	IlluminaIControlDatabase
1581425535A	AfroAme	America	USA	IlluminaIControlDatabase
1581425563A	AfroAme	America	USA	IlluminaIControlDatabase
1581425567A	AfroAme	America	USA	IlluminaIControlDatabase
1581425571A	AfroAme	America	USA	IlluminaIControlDatabase
1581425597A	AfroAme	America	USA	IlluminaIControlDatabase
1581425598A	AfroAme	America	USA	IlluminaIControlDatabase
1581994151A	AfroAme	America	USA	IlluminaIControlDatabase
1581994152A	AfroAme	America	USA	IlluminaIControlDatabase
1581994159A	AfroAme	America	USA	IlluminaIControlDatabase
1581994226A	AfroAme	America	USA	IlluminaIControlDatabase
1581994228A	AfroAme	America	USA	IlluminaIControlDatabase
1581994257A	AfroAme	America	USA	IlluminaIControlDatabase
1581994272A	AfroAme	America	USA	IlluminaIControlDatabase
1581994377A	AfroAme	America	USA	IlluminaIControlDatabase
1581994486A	AfroAme	America	USA	IlluminaIControlDatabase
1581994487A	AfroAme	America	USA	IlluminaIControlDatabase
1581994545A	AfroAme	America	USA	IlluminaIControlDatabase
1582049081A	AfroAme	America	USA	IlluminaIControlDatabase
1582049306A	AfroAme	America	USA	IlluminaIControlDatabase
1582049364A	AfroAme	America	USA	IlluminaIControlDatabase
1582049441A	AfroAme	America	USA	IlluminaIControlDatabase
1582049443A	AfroAme	America	USA	IlluminaIControlDatabase
1582049476A	AfroAme	America	USA	IlluminaIControlDatabase
1582049510A	AfroAme	America	USA	IlluminaIControlDatabase
1582049511A	AfroAme	America	USA	IlluminaIControlDatabase
1582049546A	AfroAme	America	USA	IlluminaIControlDatabase
1582049551A	AfroAme	America	USA	IlluminaIControlDatabase
1582049568A	AfroAme	America	USA	IlluminaIControlDatabase
1582049586A	AfroAme	America	USA	IlluminaIControlDatabase
1582049587A	AfroAme	America	USA	IlluminaIControlDatabase
1582065013A	AfroAme	America	USA	IlluminaIControlDatabase
1582065014A	AfroAme	America	USA	IlluminaIControlDatabase
1582065015A	AfroAme	America	USA	IlluminaIControlDatabase
1582065052A	AfroAme	America	USA	IlluminaIControlDatabase
1582065070A	AfroAme	America	USA	IlluminaIControlDatabase
1582065083A	AfroAme	America	USA	IlluminaIControlDatabase
1582065159A	AfroAme	America	USA	IlluminaIControlDatabase
1582065189A	AfroAme	America	USA	IlluminaIControlDatabase
1582065197A	AfroAme	America	USA	IlluminaIControlDatabase
1582065198A	AfroAme	America	USA	IlluminaIControlDatabase
1582065204A	AfroAme	America	USA	IlluminaIControlDatabase
1582065206A	AfroAme	America	USA	IlluminaIControlDatabase
1582065222A	AfroAme	America	USA	IlluminaIControlDatabase
1582065238A	AfroAme	America	USA	IlluminaIControlDatabase
1582065242A	AfroAme	America	USA	IlluminaIControlDatabase
1582065250A	AfroAme	America	USA	IlluminaIControlDatabase
1582065252A	AfroAme	America	USA	IlluminaIControlDatabase
1582065255A	AfroAme	America	USA	IlluminaIControlDatabase
1582065256A	AfroAme	America	USA	IlluminaIControlDatabase
1582065257A	AfroAme	America	USA	IlluminaIControlDatabase
1582065289A	AfroAme	America	USA	IlluminaIControlDatabase
1582065290A	AfroAme	America	USA	IlluminaIControlDatabase
1582065291A	AfroAme	America	USA	IlluminaIControlDatabase
1582065295A	AfroAme	America	USA	IlluminaIControlDatabase
1582065296A	AfroAme	America	USA	IlluminaIControlDatabase
1582065297A	AfroAme	America	USA	IlluminaIControlDatabase
1582065304A	AfroAme	America	USA	IlluminaIControlDatabase
1582065316A	AfroAme	America	USA	IlluminaIControlDatabase
1582065318A	AfroAme	America	USA	IlluminaIControlDatabase
1582065319A	AfroAme	America	USA	IlluminaIControlDatabase
1582065320A	AfroAme	America	USA	IlluminaIControlDatabase
1582065333A	AfroAme	America	USA	IlluminaIControlDatabase
1582065349A	AfroAme	America	USA	IlluminaIControlDatabase
1582065351A	AfroAme	America	USA	IlluminaIControlDatabase
1582065384A	AfroAme	America	USA	IlluminaIControlDatabase
1582065386A	AfroAme	America	USA	IlluminaIControlDatabase
1582065401A	AfroAme	America	USA	IlluminaIControlDatabase
1582065402A	AfroAme	America	USA	IlluminaIControlDatabase
1582065434A	AfroAme	America	USA	IlluminaIControlDatabase
1587851021A	AfroAme	America	USA	IlluminaIControlDatabase
1587851087A	AfroAme	America	USA	IlluminaIControlDatabase
1587851110A	AfroAme	America	USA	IlluminaIControlDatabase
1587851120A	AfroAme	America	USA	IlluminaIControlDatabase
1587851125A	AfroAme	America	USA	IlluminaIControlDatabase
1587851127A	AfroAme	America	USA	IlluminaIControlDatabase
1587851136A	AfroAme	America	USA	IlluminaIControlDatabase
1587851137A	AfroAme	America	USA	IlluminaIControlDatabase
1587851138A	AfroAme	America	USA	IlluminaIControlDatabase
1587851141A	AfroAme	America	USA	IlluminaIControlDatabase
1587851166A	AfroAme	America	USA	IlluminaIControlDatabase
1587851197A	AfroAme	America	USA	IlluminaIControlDatabase
1587851210A	AfroAme	America	USA	IlluminaIControlDatabase
1587851242A	AfroAme	America	USA	IlluminaIControlDatabase
1587851245A	AfroAme	America	USA	IlluminaIControlDatabase
1587851249A	AfroAme	America	USA	IlluminaIControlDatabase
1587851264A	AfroAme	America	USA	IlluminaIControlDatabase
1587851267A	AfroAme	America	USA	IlluminaIControlDatabase
1587851276A	AfroAme	America	USA	IlluminaIControlDatabase
1587851283A	AfroAme	America	USA	IlluminaIControlDatabase
1587851284A	AfroAme	America	USA	IlluminaIControlDatabase
1587851291A	AfroAme	America	USA	IlluminaIControlDatabase
1587851302A	AfroAme	America	USA	IlluminaIControlDatabase
1587851303A	AfroAme	America	USA	IlluminaIControlDatabase
1587851304A	AfroAme	America	USA	IlluminaIControlDatabase
1587851371A	AfroAme	America	USA	IlluminaIControlDatabase
1587851387A	AfroAme	America	USA	IlluminaIControlDatabase
1587851388A	AfroAme	America	USA	IlluminaIControlDatabase
1587851401A	AfroAme	America	USA	IlluminaIControlDatabase
1587851404A	AfroAme	America	USA	IlluminaIControlDatabase
1587851430A	AfroAme	America	USA	IlluminaIControlDatabase
1587851443A	AfroAme	America	USA	IlluminaIControlDatabase
1587851444A	AfroAme	America	USA	IlluminaIControlDatabase
1587851473A	AfroAme	America	USA	IlluminaIControlDatabase
1587851483A	AfroAme	America	USA	IlluminaIControlDatabase
1587851527A	AfroAme	America	USA	IlluminaIControlDatabase
1587851553A	AfroAme	America	USA	IlluminaIControlDatabase
1587851554A	AfroAme	America	USA	IlluminaIControlDatabase
1587851562A	AfroAme	America	USA	IlluminaIControlDatabase
1587851595A	AfroAme	America	USA	IlluminaIControlDatabase
1613634020A	AfroAme	America	USA	IlluminaIControlDatabase
1613634037A	AfroAme	America	USA	IlluminaIControlDatabase
1613634063A	AfroAme	America	USA	IlluminaIControlDatabase
1613634067A	AfroAme	America	USA	IlluminaIControlDatabase
1613634069A	AfroAme	America	USA	IlluminaIControlDatabase
1613634086A	AfroAme	America	USA	IlluminaIControlDatabase
1613634096A	AfroAme	America	USA	IlluminaIControlDatabase
1613634099A	AfroAme	America	USA	IlluminaIControlDatabase
1613634159A	AfroAme	America	USA	IlluminaIControlDatabase
1613634208A	AfroAme	America	USA	IlluminaIControlDatabase
1613634341A	AfroAme	America	USA	IlluminaIControlDatabase
1613634385A	AfroAme	America	USA	IlluminaIControlDatabase
1613634408A	AfroAme	America	USA	IlluminaIControlDatabase
1613634433A	AfroAme	America	USA	IlluminaIControlDatabase
1613634434A	AfroAme	America	USA	IlluminaIControlDatabase
1613634436A	AfroAme	America	USA	IlluminaIControlDatabase
1613634451A	AfroAme	America	USA	IlluminaIControlDatabase
1613634456A	AfroAme	America	USA	IlluminaIControlDatabase
1613634466A	AfroAme	America	USA	IlluminaIControlDatabase
1613634488A	AfroAme	America	USA	IlluminaIControlDatabase
1613634493A	AfroAme	America	USA	IlluminaIControlDatabase
1613634502A	AfroAme	America	USA	IlluminaIControlDatabase
1613634513A	AfroAme	America	USA	IlluminaIControlDatabase
1613634517A	AfroAme	America	USA	IlluminaIControlDatabase
1613634528A	AfroAme	America	USA	IlluminaIControlDatabase
1613634551A	AfroAme	America	USA	IlluminaIControlDatabase
1613634556A	AfroAme	America	USA	IlluminaIControlDatabase
1613634561A	AfroAme	America	USA	IlluminaIControlDatabase
1613634562A	AfroAme	America	USA	IlluminaIControlDatabase
1613634570A	AfroAme	America	USA	IlluminaIControlDatabase
1613634572A	AfroAme	America	USA	IlluminaIControlDatabase
1613642034A	AfroAme	America	USA	IlluminaIControlDatabase
1613642035A	AfroAme	America	USA	IlluminaIControlDatabase
1613642036A	AfroAme	America	USA	IlluminaIControlDatabase
1613642048A	AfroAme	America	USA	IlluminaIControlDatabase
1613642056A	AfroAme	America	USA	IlluminaIControlDatabase
1613642067A	AfroAme	America	USA	IlluminaIControlDatabase
1613642078A	AfroAme	America	USA	IlluminaIControlDatabase
1613642084A	AfroAme	America	USA	IlluminaIControlDatabase
1613642098A	AfroAme	America	USA	IlluminaIControlDatabase
1613642102A	AfroAme	America	USA	IlluminaIControlDatabase
1613642103A	AfroAme	America	USA	IlluminaIControlDatabase
1613642110A	AfroAme	America	USA	IlluminaIControlDatabase
1613642118A	AfroAme	America	USA	IlluminaIControlDatabase
1613642120A	AfroAme	America	USA	IlluminaIControlDatabase
1613642123A	AfroAme	America	USA	IlluminaIControlDatabase
1613642124A	AfroAme	America	USA	IlluminaIControlDatabase
1613642125A	AfroAme	America	USA	IlluminaIControlDatabase
1613642131A	AfroAme	America	USA	IlluminaIControlDatabase
1613642133A	AfroAme	America	USA	IlluminaIControlDatabase
1613642139A	AfroAme	America	USA	IlluminaIControlDatabase
1613642148A	AfroAme	America	USA	IlluminaIControlDatabase
1613642150A	AfroAme	America	USA	IlluminaIControlDatabase
1613642156A	AfroAme	America	USA	IlluminaIControlDatabase
1613642158A	AfroAme	America	USA	IlluminaIControlDatabase
1613642173A	AfroAme	America	USA	IlluminaIControlDatabase
1613642174A	AfroAme	America	USA	IlluminaIControlDatabase
1613642177A	AfroAme	America	USA	IlluminaIControlDatabase
1613642185A	AfroAme	America	USA	IlluminaIControlDatabase
1613642189A	AfroAme	America	USA	IlluminaIControlDatabase
1613642194A	AfroAme	America	USA	IlluminaIControlDatabase
1613642197A	AfroAme	America	USA	IlluminaIControlDatabase
1613642205A	AfroAme	America	USA	IlluminaIControlDatabase
1613642215A	AfroAme	America	USA	IlluminaIControlDatabase
1613642219A	AfroAme	America	USA	IlluminaIControlDatabase
1613642230A	AfroAme	America	USA	IlluminaIControlDatabase
1613642231A	AfroAme	America	USA	IlluminaIControlDatabase
1613642235A	AfroAme	America	USA	IlluminaIControlDatabase
1613642237A	AfroAme	America	USA	IlluminaIControlDatabase
1613642243A	AfroAme	America	USA	IlluminaIControlDatabase
1613642247A	AfroAme	America	USA	IlluminaIControlDatabase
1613642249A	AfroAme	America	USA	IlluminaIControlDatabase
1613642270A	AfroAme	America	USA	IlluminaIControlDatabase
1613642281A	AfroAme	America	USA	IlluminaIControlDatabase
1613642300A	AfroAme	America	USA	IlluminaIControlDatabase
1613642303A	AfroAme	America	USA	IlluminaIControlDatabase
1613642329A	AfroAme	America	USA	IlluminaIControlDatabase
1613642330A	AfroAme	America	USA	IlluminaIControlDatabase
1613642351A	AfroAme	America	USA	IlluminaIControlDatabase
1613642352A	AfroAme	America	USA	IlluminaIControlDatabase
1613642377A	AfroAme	America	USA	IlluminaIControlDatabase
1613642378A	AfroAme	America	USA	IlluminaIControlDatabase
1613642379A	AfroAme	America	USA	IlluminaIControlDatabase
1613642384A	AfroAme	America	USA	IlluminaIControlDatabase
1613642402A	AfroAme	America	USA	IlluminaIControlDatabase
1613642408A	AfroAme	America	USA	IlluminaIControlDatabase
1613642424A	AfroAme	America	USA	IlluminaIControlDatabase
1613642432A	AfroAme	America	USA	IlluminaIControlDatabase
1613642434A	AfroAme	America	USA	IlluminaIControlDatabase
1613642438A	AfroAme	America	USA	IlluminaIControlDatabase
1613642452A	AfroAme	America	USA	IlluminaIControlDatabase
1613642465A	AfroAme	America	USA	IlluminaIControlDatabase
1613642509A	AfroAme	America	USA	IlluminaIControlDatabase
1613642536A	AfroAme	America	USA	IlluminaIControlDatabase
1613642540A	AfroAme	America	USA	IlluminaIControlDatabase
1613642573A	AfroAme	America	USA	IlluminaIControlDatabase
1621845012A	AfroAme	America	USA	IlluminaIControlDatabase
1621845063A	AfroAme	America	USA	IlluminaIControlDatabase
1621845066A	AfroAme	America	USA	IlluminaIControlDatabase
1621845070A	AfroAme	America	USA	IlluminaIControlDatabase
1621845076A	AfroAme	America	USA	IlluminaIControlDatabase
1621845080A	AfroAme	America	USA	IlluminaIControlDatabase
1621845089A	AfroAme	America	USA	IlluminaIControlDatabase
1621845090A	AfroAme	America	USA	IlluminaIControlDatabase
1621845108A	AfroAme	America	USA	IlluminaIControlDatabase
1621845194A	AfroAme	America	USA	IlluminaIControlDatabase
1621845232A	AfroAme	America	USA	IlluminaIControlDatabase
1621853156A	AfroAme	America	USA	IlluminaIControlDatabase
1621853157A	AfroAme	America	USA	IlluminaIControlDatabase
1621853190A	AfroAme	America	USA	IlluminaIControlDatabase
1621853259A	AfroAme	America	USA	IlluminaIControlDatabase
1621853346A	AfroAme	America	USA	IlluminaIControlDatabase
1621853381A	AfroAme	America	USA	IlluminaIControlDatabase
1621853448A	AfroAme	America	USA	IlluminaIControlDatabase
1621853475A	AfroAme	America	USA	IlluminaIControlDatabase
1621853534A	AfroAme	America	USA	IlluminaIControlDatabase
1621853565A	AfroAme	America	USA	IlluminaIControlDatabase
1621861001A	AfroAme	America	USA	IlluminaIControlDatabase
1621861007A	AfroAme	America	USA	IlluminaIControlDatabase
1621861009A	AfroAme	America	USA	IlluminaIControlDatabase
1621861011A	AfroAme	America	USA	IlluminaIControlDatabase
1621861012A	AfroAme	America	USA	IlluminaIControlDatabase
1621861016A	AfroAme	America	USA	IlluminaIControlDatabase
1621861020A	AfroAme	America	USA	IlluminaIControlDatabase
1621861045A	AfroAme	America	USA	IlluminaIControlDatabase
1621861090A	AfroAme	America	USA	IlluminaIControlDatabase
1621861126A	AfroAme	America	USA	IlluminaIControlDatabase
1621861130A	AfroAme	America	USA	IlluminaIControlDatabase
1621861136A	AfroAme	America	USA	IlluminaIControlDatabase
1621861137A	AfroAme	America	USA	IlluminaIControlDatabase
1621861138A	AfroAme	America	USA	IlluminaIControlDatabase
1621861144A	AfroAme	America	USA	IlluminaIControlDatabase
1621861171A	AfroAme	America	USA	IlluminaIControlDatabase
1621861177A	AfroAme	America	USA	IlluminaIControlDatabase
1621861188A	AfroAme	America	USA	IlluminaIControlDatabase
1621861192A	AfroAme	America	USA	IlluminaIControlDatabase
1621861203A	AfroAme	America	USA	IlluminaIControlDatabase
1621861204A	AfroAme	America	USA	IlluminaIControlDatabase
1621861211A	AfroAme	America	USA	IlluminaIControlDatabase
1621861212A	AfroAme	America	USA	IlluminaIControlDatabase
1621861220A	AfroAme	America	USA	IlluminaIControlDatabase
1621861237A	AfroAme	America	USA	IlluminaIControlDatabase
1621861241A	AfroAme	America	USA	IlluminaIControlDatabase
1621861243A	AfroAme	America	USA	IlluminaIControlDatabase
1621861262A	AfroAme	America	USA	IlluminaIControlDatabase
1621861266A	AfroAme	America	USA	IlluminaIControlDatabase
1621861272A	AfroAme	America	USA	IlluminaIControlDatabase
1621861274A	AfroAme	America	USA	IlluminaIControlDatabase
1621861285A	AfroAme	America	USA	IlluminaIControlDatabase
1621861313A	AfroAme	America	USA	IlluminaIControlDatabase
1621861314A	AfroAme	America	USA	IlluminaIControlDatabase
1621861320A	AfroAme	America	USA	IlluminaIControlDatabase
1621861431A	AfroAme	America	USA	IlluminaIControlDatabase
1629880497A	AfroAme	America	USA	IlluminaIControlDatabase
1629901053A	AfroAme	America	USA	IlluminaIControlDatabase
1629901075A	AfroAme	America	USA	IlluminaIControlDatabase
1629901088A	AfroAme	America	USA	IlluminaIControlDatabase
1629901090A	AfroAme	America	USA	IlluminaIControlDatabase
1629901118A	AfroAme	America	USA	IlluminaIControlDatabase
1629901122A	AfroAme	America	USA	IlluminaIControlDatabase
1629901123A	AfroAme	America	USA	IlluminaIControlDatabase
1629901148A	AfroAme	America	USA	IlluminaIControlDatabase
1629901160A	AfroAme	America	USA	IlluminaIControlDatabase
1629901162A	AfroAme	America	USA	IlluminaIControlDatabase
1629901165A	AfroAme	America	USA	IlluminaIControlDatabase
1629901167A	AfroAme	America	USA	IlluminaIControlDatabase
1629901254A	AfroAme	America	USA	IlluminaIControlDatabase
1629901262A	AfroAme	America	USA	IlluminaIControlDatabase
1629901277A	AfroAme	America	USA	IlluminaIControlDatabase
1629901281A	AfroAme	America	USA	IlluminaIControlDatabase
1629901291A	AfroAme	America	USA	IlluminaIControlDatabase
1629901317A	AfroAme	America	USA	IlluminaIControlDatabase
1629901319A	AfroAme	America	USA	IlluminaIControlDatabase
1629901321A	AfroAme	America	USA	IlluminaIControlDatabase
1629901333A	AfroAme	America	USA	IlluminaIControlDatabase
1629901337A	AfroAme	America	USA	IlluminaIControlDatabase
1629901346A	AfroAme	America	USA	IlluminaIControlDatabase
1629901347A	AfroAme	America	USA	IlluminaIControlDatabase
1629901353A	AfroAme	America	USA	IlluminaIControlDatabase
1629901355A	AfroAme	America	USA	IlluminaIControlDatabase
1629901372A	AfroAme	America	USA	IlluminaIControlDatabase
1629901379A	AfroAme	America	USA	IlluminaIControlDatabase
1629901381A	AfroAme	America	USA	IlluminaIControlDatabase
1629901386A	AfroAme	America	USA	IlluminaIControlDatabase
1629901398A	AfroAme	America	USA	IlluminaIControlDatabase
1629901420A	AfroAme	America	USA	IlluminaIControlDatabase
1629901422A	AfroAme	America	USA	IlluminaIControlDatabase
1629901431A	AfroAme	America	USA	IlluminaIControlDatabase
1629901438A	AfroAme	America	USA	IlluminaIControlDatabase
1629901478A	AfroAme	America	USA	IlluminaIControlDatabase
1629901486A	AfroAme	America	USA	IlluminaIControlDatabase
1629901505A	AfroAme	America	USA	IlluminaIControlDatabase
1629901509A	AfroAme	America	USA	IlluminaIControlDatabase
1629901519A	AfroAme	America	USA	IlluminaIControlDatabase
1629901524A	AfroAme	America	USA	IlluminaIControlDatabase
1629901528A	AfroAme	America	USA	IlluminaIControlDatabase
1629901529A	AfroAme	America	USA	IlluminaIControlDatabase
1629901541A	AfroAme	America	USA	IlluminaIControlDatabase
1629901555A	AfroAme	America	USA	IlluminaIControlDatabase
1629901579A	AfroAme	America	USA	IlluminaIControlDatabase
1629901590A	AfroAme	America	USA	IlluminaIControlDatabase
1629919013A	AfroAme	America	USA	IlluminaIControlDatabase
1629919065A	AfroAme	America	USA	IlluminaIControlDatabase
1629919066A	AfroAme	America	USA	IlluminaIControlDatabase
1629919134A	AfroAme	America	USA	IlluminaIControlDatabase
1629919142A	AfroAme	America	USA	IlluminaIControlDatabase
1629919144A	AfroAme	America	USA	IlluminaIControlDatabase
1629919176A	AfroAme	America	USA	IlluminaIControlDatabase
1629919235A	AfroAme	America	USA	IlluminaIControlDatabase
1629919238A	AfroAme	America	USA	IlluminaIControlDatabase
1629919311A	AfroAme	America	USA	IlluminaIControlDatabase
1629919328A	AfroAme	America	USA	IlluminaIControlDatabase
1629919343A	AfroAme	America	USA	IlluminaIControlDatabase
1629919350A	AfroAme	America	USA	IlluminaIControlDatabase
1629919367A	AfroAme	America	USA	IlluminaIControlDatabase
1629919408A	AfroAme	America	USA	IlluminaIControlDatabase
1629919461A	AfroAme	America	USA	IlluminaIControlDatabase
1629919574A	AfroAme	America	USA	IlluminaIControlDatabase
1629919588A	AfroAme	America	USA	IlluminaIControlDatabase
1637556001A	AfroAme	America	USA	IlluminaIControlDatabase
1637556002A	AfroAme	America	USA	IlluminaIControlDatabase
1637556052A	AfroAme	America	USA	IlluminaIControlDatabase
1637556056A	AfroAme	America	USA	IlluminaIControlDatabase
1637556057A	AfroAme	America	USA	IlluminaIControlDatabase
1637556065A	AfroAme	America	USA	IlluminaIControlDatabase
1637556067A	AfroAme	America	USA	IlluminaIControlDatabase
1637556098A	AfroAme	America	USA	IlluminaIControlDatabase
1637556108A	AfroAme	America	USA	IlluminaIControlDatabase
1637556114A	AfroAme	America	USA	IlluminaIControlDatabase
1637556160A	AfroAme	America	USA	IlluminaIControlDatabase
1637556161A	AfroAme	America	USA	IlluminaIControlDatabase
1637556162A	AfroAme	America	USA	IlluminaIControlDatabase
1637556168A	AfroAme	America	USA	IlluminaIControlDatabase
1637556183A	AfroAme	America	USA	IlluminaIControlDatabase
1637556189A	AfroAme	America	USA	IlluminaIControlDatabase
1637556197A	AfroAme	America	USA	IlluminaIControlDatabase
1637556200A	AfroAme	America	USA	IlluminaIControlDatabase
1637556223A	AfroAme	America	USA	IlluminaIControlDatabase
1637556265A	AfroAme	America	USA	IlluminaIControlDatabase
1637556300A	AfroAme	America	USA	IlluminaIControlDatabase
1637556301A	AfroAme	America	USA	IlluminaIControlDatabase
1637556314A	AfroAme	America	USA	IlluminaIControlDatabase
1637556326A	AfroAme	America	USA	IlluminaIControlDatabase
1637556335A	AfroAme	America	USA	IlluminaIControlDatabase
1637556365A	AfroAme	America	USA	IlluminaIControlDatabase
1637556391A	AfroAme	America	USA	IlluminaIControlDatabase
1637556395A	AfroAme	America	USA	IlluminaIControlDatabase
1637556399A	AfroAme	America	USA	IlluminaIControlDatabase
1637556401A	AfroAme	America	USA	IlluminaIControlDatabase
1637556408A	AfroAme	America	USA	IlluminaIControlDatabase
1637556417A	AfroAme	America	USA	IlluminaIControlDatabase
1637556433A	AfroAme	America	USA	IlluminaIControlDatabase
1637556439A	AfroAme	America	USA	IlluminaIControlDatabase
1637556467A	AfroAme	America	USA	IlluminaIControlDatabase
1637556483A	AfroAme	America	USA	IlluminaIControlDatabase
1637556484A	AfroAme	America	USA	IlluminaIControlDatabase
1637556489A	AfroAme	America	USA	IlluminaIControlDatabase
1637556495A	AfroAme	America	USA	IlluminaIControlDatabase
1637556545A	AfroAme	America	USA	IlluminaIControlDatabase
1637556551A	AfroAme	America	USA	IlluminaIControlDatabase
1637556552A	AfroAme	America	USA	IlluminaIControlDatabase
1637556553A	AfroAme	America	USA	IlluminaIControlDatabase
1637556584A	AfroAme	America	USA	IlluminaIControlDatabase
1637556585A	AfroAme	America	USA	IlluminaIControlDatabase
1637556598A	AfroAme	America	USA	IlluminaIControlDatabase
1637564069A	AfroAme	America	USA	IlluminaIControlDatabase
1637564074A	AfroAme	America	USA	IlluminaIControlDatabase
1637564129A	AfroAme	America	USA	IlluminaIControlDatabase
1637564140A	AfroAme	America	USA	IlluminaIControlDatabase
1637564141A	AfroAme	America	USA	IlluminaIControlDatabase
1637572349A	AfroAme	America	USA	IlluminaIControlDatabase
1637572373A	AfroAme	America	USA	IlluminaIControlDatabase
1644844019A	AfroAme	America	USA	IlluminaIControlDatabase
1644844021A	AfroAme	America	USA	IlluminaIControlDatabase
1644844031A	AfroAme	America	USA	IlluminaIControlDatabase
1644844032A	AfroAme	America	USA	IlluminaIControlDatabase
1644844033A	AfroAme	America	USA	IlluminaIControlDatabase
1644844066A	AfroAme	America	USA	IlluminaIControlDatabase
1644844072A	AfroAme	America	USA	IlluminaIControlDatabase
1644844082A	AfroAme	America	USA	IlluminaIControlDatabase
1644844089A	AfroAme	America	USA	IlluminaIControlDatabase
1644844091A	AfroAme	America	USA	IlluminaIControlDatabase
1644844114A	AfroAme	America	USA	IlluminaIControlDatabase
1644844116A	AfroAme	America	USA	IlluminaIControlDatabase
1644844118A	AfroAme	America	USA	IlluminaIControlDatabase
1644844123A	AfroAme	America	USA	IlluminaIControlDatabase
1644844131A	AfroAme	America	USA	IlluminaIControlDatabase
1644844166A	AfroAme	America	USA	IlluminaIControlDatabase
1644844167A	AfroAme	America	USA	IlluminaIControlDatabase
1644844208A	AfroAme	America	USA	IlluminaIControlDatabase
1644844222A	AfroAme	America	USA	IlluminaIControlDatabase
1644844225A	AfroAme	America	USA	IlluminaIControlDatabase
1644844228A	AfroAme	America	USA	IlluminaIControlDatabase
1644844233A	AfroAme	America	USA	IlluminaIControlDatabase
1644844260A	AfroAme	America	USA	IlluminaIControlDatabase
1644844261A	AfroAme	America	USA	IlluminaIControlDatabase
1644844316A	AfroAme	America	USA	IlluminaIControlDatabase
1644844323A	AfroAme	America	USA	IlluminaIControlDatabase
1644844369A	AfroAme	America	USA	IlluminaIControlDatabase
1644844370A	AfroAme	America	USA	IlluminaIControlDatabase
1644844391A	AfroAme	America	USA	IlluminaIControlDatabase
1644844393A	AfroAme	America	USA	IlluminaIControlDatabase
1644844394A	AfroAme	America	USA	IlluminaIControlDatabase
1644844430A	AfroAme	America	USA	IlluminaIControlDatabase
1644844431A	AfroAme	America	USA	IlluminaIControlDatabase
1644844465A	AfroAme	America	USA	IlluminaIControlDatabase
1644844466A	AfroAme	America	USA	IlluminaIControlDatabase
1644844473A	AfroAme	America	USA	IlluminaIControlDatabase
1644844500A	AfroAme	America	USA	IlluminaIControlDatabase
1644844501A	AfroAme	America	USA	IlluminaIControlDatabase
1644844502A	AfroAme	America	USA	IlluminaIControlDatabase
1644844524A	AfroAme	America	USA	IlluminaIControlDatabase
1644844555A	AfroAme	America	USA	IlluminaIControlDatabase
1644844556A	AfroAme	America	USA	IlluminaIControlDatabase
1644844568A	AfroAme	America	USA	IlluminaIControlDatabase
1656271058A	AfroAme	America	USA	IlluminaIControlDatabase
1656271062A	AfroAme	America	USA	IlluminaIControlDatabase
1656271068A	AfroAme	America	USA	IlluminaIControlDatabase
1656271069A	AfroAme	America	USA	IlluminaIControlDatabase
1656271089A	AfroAme	America	USA	IlluminaIControlDatabase
1656271135A	AfroAme	America	USA	IlluminaIControlDatabase
1656271159A	AfroAme	America	USA	IlluminaIControlDatabase
1656271202A	AfroAme	America	USA	IlluminaIControlDatabase
1656271252A	AfroAme	America	USA	IlluminaIControlDatabase
1656271372A	AfroAme	America	USA	IlluminaIControlDatabase
1656271375A	AfroAme	America	USA	IlluminaIControlDatabase
1656271382A	AfroAme	America	USA	IlluminaIControlDatabase
1656271395A	AfroAme	America	USA	IlluminaIControlDatabase
1656271410A	AfroAme	America	USA	IlluminaIControlDatabase
1656271457A	AfroAme	America	USA	IlluminaIControlDatabase
1656271476A	AfroAme	America	USA	IlluminaIControlDatabase
1656271483A	AfroAme	America	USA	IlluminaIControlDatabase
1656271488A	AfroAme	America	USA	IlluminaIControlDatabase
1656271506A	AfroAme	America	USA	IlluminaIControlDatabase
1656271570A	AfroAme	America	USA	IlluminaIControlDatabase
1656271575A	AfroAme	America	USA	IlluminaIControlDatabase
1656298103A	AfroAme	America	USA	IlluminaIControlDatabase
1656298125A	AfroAme	America	USA	IlluminaIControlDatabase
1656298126A	AfroAme	America	USA	IlluminaIControlDatabase
1656298151A	AfroAme	America	USA	IlluminaIControlDatabase
1656298152A	AfroAme	America	USA	IlluminaIControlDatabase
1656298153A	AfroAme	America	USA	IlluminaIControlDatabase
1656298187A	AfroAme	America	USA	IlluminaIControlDatabase
1656298188A	AfroAme	America	USA	IlluminaIControlDatabase
1656298211A	AfroAme	America	USA	IlluminaIControlDatabase
1656298212A	AfroAme	America	USA	IlluminaIControlDatabase
1656298247A	AfroAme	America	USA	IlluminaIControlDatabase
1656298248A	AfroAme	America	USA	IlluminaIControlDatabase
1656298329A	AfroAme	America	USA	IlluminaIControlDatabase
1656298331A	AfroAme	America	USA	IlluminaIControlDatabase
1656298516A	AfroAme	America	USA	IlluminaIControlDatabase
1656298577A	AfroAme	America	USA	IlluminaIControlDatabase
1656298581A	AfroAme	America	USA	IlluminaIControlDatabase
1656298595A	AfroAme	America	USA	IlluminaIControlDatabase
1663519054A	AfroAme	America	USA	IlluminaIControlDatabase
1663519078A	AfroAme	America	USA	IlluminaIControlDatabase
1663519091A	AfroAme	America	USA	IlluminaIControlDatabase
1663519136A	AfroAme	America	USA	IlluminaIControlDatabase
1663519169A	AfroAme	America	USA	IlluminaIControlDatabase
1663519178A	AfroAme	America	USA	IlluminaIControlDatabase
1663519180A	AfroAme	America	USA	IlluminaIControlDatabase
1663519187A	AfroAme	America	USA	IlluminaIControlDatabase
1663519200A	AfroAme	America	USA	IlluminaIControlDatabase
1663519207A	AfroAme	America	USA	IlluminaIControlDatabase
1663519208A	AfroAme	America	USA	IlluminaIControlDatabase
1663519216A	AfroAme	America	USA	IlluminaIControlDatabase
1663519224A	AfroAme	America	USA	IlluminaIControlDatabase
1663519232A	AfroAme	America	USA	IlluminaIControlDatabase
1663519265A	AfroAme	America	USA	IlluminaIControlDatabase
1663519267A	AfroAme	America	USA	IlluminaIControlDatabase
1663519298A	AfroAme	America	USA	IlluminaIControlDatabase
1663519357A	AfroAme	America	USA	IlluminaIControlDatabase
1663519362A	AfroAme	America	USA	IlluminaIControlDatabase
1663519434A	AfroAme	America	USA	IlluminaIControlDatabase
1663519435A	AfroAme	America	USA	IlluminaIControlDatabase
1663519458A	AfroAme	America	USA	IlluminaIControlDatabase
1663519467A	AfroAme	America	USA	IlluminaIControlDatabase
1663519517A	AfroAme	America	USA	IlluminaIControlDatabase
1663519572A	AfroAme	America	USA	IlluminaIControlDatabase
1663519584A	AfroAme	America	USA	IlluminaIControlDatabase
1663519592A	AfroAme	America	USA	IlluminaIControlDatabase
1663519594A	AfroAme	America	USA	IlluminaIControlDatabase
1663519599A	AfroAme	America	USA	IlluminaIControlDatabase
1663527049A	AfroAme	America	USA	IlluminaIControlDatabase
1663527093A	AfroAme	America	USA	IlluminaIControlDatabase
1663527133A	AfroAme	America	USA	IlluminaIControlDatabase
1663527289A	AfroAme	America	USA	IlluminaIControlDatabase
1663527565A	AfroAme	America	USA	IlluminaIControlDatabase
1663527567A	AfroAme	America	USA	IlluminaIControlDatabase
1669232047A	AfroAme	America	USA	IlluminaIControlDatabase
1670639068A	AfroAme	America	USA	IlluminaIControlDatabase
1670639091A	AfroAme	America	USA	IlluminaIControlDatabase
1670639131A	AfroAme	America	USA	IlluminaIControlDatabase
1670639223A	AfroAme	America	USA	IlluminaIControlDatabase
1670639225A	AfroAme	America	USA	IlluminaIControlDatabase
1670639321A	AfroAme	America	USA	IlluminaIControlDatabase
1670639335A	AfroAme	America	USA	IlluminaIControlDatabase
1670639362A	AfroAme	America	USA	IlluminaIControlDatabase
1670639392A	AfroAme	America	USA	IlluminaIControlDatabase
1670639400A	AfroAme	America	USA	IlluminaIControlDatabase
1670639448A	AfroAme	America	USA	IlluminaIControlDatabase
1670639455A	AfroAme	America	USA	IlluminaIControlDatabase
1670639470A	AfroAme	America	USA	IlluminaIControlDatabase
1670639531A	AfroAme	America	USA	IlluminaIControlDatabase
1670639536A	AfroAme	America	USA	IlluminaIControlDatabase
1670639590A	AfroAme	America	USA	IlluminaIControlDatabase
1670639594A	AfroAme	America	USA	IlluminaIControlDatabase
1671092199A	AfroAme	America	USA	IlluminaIControlDatabase
1671092326A	AfroAme	America	USA	IlluminaIControlDatabase
1671092420A	AfroAme	America	USA	IlluminaIControlDatabase
1671092422A	AfroAme	America	USA	IlluminaIControlDatabase
1671092424A	AfroAme	America	USA	IlluminaIControlDatabase
1671092464A	AfroAme	America	USA	IlluminaIControlDatabase
1671092493A	AfroAme	America	USA	IlluminaIControlDatabase
1671092511A	AfroAme	America	USA	IlluminaIControlDatabase
1671092522A	AfroAme	America	USA	IlluminaIControlDatabase
1671092523A	AfroAme	America	USA	IlluminaIControlDatabase
1671092527A	AfroAme	America	USA	IlluminaIControlDatabase
1671113037A	AfroAme	America	USA	IlluminaIControlDatabase
1671113053A	AfroAme	America	USA	IlluminaIControlDatabase
1671113064A	AfroAme	America	USA	IlluminaIControlDatabase
1671113090A	AfroAme	America	USA	IlluminaIControlDatabase
1671113096A	AfroAme	America	USA	IlluminaIControlDatabase
1671113099A	AfroAme	America	USA	IlluminaIControlDatabase
1671113133A	AfroAme	America	USA	IlluminaIControlDatabase
1671113203A	AfroAme	America	USA	IlluminaIControlDatabase
1671113230A	AfroAme	America	USA	IlluminaIControlDatabase
1671113237A	AfroAme	America	USA	IlluminaIControlDatabase
1671113289A	AfroAme	America	USA	IlluminaIControlDatabase
1671113340A	AfroAme	America	USA	IlluminaIControlDatabase
1671113345A	AfroAme	America	USA	IlluminaIControlDatabase
1671113374A	AfroAme	America	USA	IlluminaIControlDatabase
1671113442A	AfroAme	America	USA	IlluminaIControlDatabase
1671113460A	AfroAme	America	USA	IlluminaIControlDatabase
1671113494A	AfroAme	America	USA	IlluminaIControlDatabase
1671113497A	AfroAme	America	USA	IlluminaIControlDatabase
1671113533A	AfroAme	America	USA	IlluminaIControlDatabase
1671113537A	AfroAme	America	USA	IlluminaIControlDatabase
1671121006A	AfroAme	America	USA	IlluminaIControlDatabase
1671121033A	AfroAme	America	USA	IlluminaIControlDatabase
1671121064A	AfroAme	America	USA	IlluminaIControlDatabase
1671121070A	AfroAme	America	USA	IlluminaIControlDatabase
1671121102A	AfroAme	America	USA	IlluminaIControlDatabase
1671121106A	AfroAme	America	USA	IlluminaIControlDatabase
1671121115A	AfroAme	America	USA	IlluminaIControlDatabase
1671121118A	AfroAme	America	USA	IlluminaIControlDatabase
1671121134A	AfroAme	America	USA	IlluminaIControlDatabase
1671121145A	AfroAme	America	USA	IlluminaIControlDatabase
1671121154A	AfroAme	America	USA	IlluminaIControlDatabase
1671121186A	AfroAme	America	USA	IlluminaIControlDatabase
1671121198A	AfroAme	America	USA	IlluminaIControlDatabase
1671121239A	AfroAme	America	USA	IlluminaIControlDatabase
1671121247A	AfroAme	America	USA	IlluminaIControlDatabase
1671121254A	AfroAme	America	USA	IlluminaIControlDatabase
1671121264A	AfroAme	America	USA	IlluminaIControlDatabase
1671121290A	AfroAme	America	USA	IlluminaIControlDatabase
1671121303A	AfroAme	America	USA	IlluminaIControlDatabase
1671121320A	AfroAme	America	USA	IlluminaIControlDatabase
1671121348A	AfroAme	America	USA	IlluminaIControlDatabase
1671121368A	AfroAme	America	USA	IlluminaIControlDatabase
1671121392A	AfroAme	America	USA	IlluminaIControlDatabase
1671121402A	AfroAme	America	USA	IlluminaIControlDatabase
1671121407A	AfroAme	America	USA	IlluminaIControlDatabase
1671121424A	AfroAme	America	USA	IlluminaIControlDatabase
1671121436A	AfroAme	America	USA	IlluminaIControlDatabase
1671121470A	AfroAme	America	USA	IlluminaIControlDatabase
1671121472A	AfroAme	America	USA	IlluminaIControlDatabase
1671121497A	AfroAme	America	USA	IlluminaIControlDatabase
1671121498A	AfroAme	America	USA	IlluminaIControlDatabase
1671121511A	AfroAme	America	USA	IlluminaIControlDatabase
1671121521A	AfroAme	America	USA	IlluminaIControlDatabase
1671121528A	AfroAme	America	USA	IlluminaIControlDatabase
1671121529A	AfroAme	America	USA	IlluminaIControlDatabase
1671121558A	AfroAme	America	USA	IlluminaIControlDatabase
1671121579A	AfroAme	America	USA	IlluminaIControlDatabase
1671121581A	AfroAme	America	USA	IlluminaIControlDatabase
1671121582A	AfroAme	America	USA	IlluminaIControlDatabase
1671121593A	AfroAme	America	USA	IlluminaIControlDatabase
1671121595A	AfroAme	America	USA	IlluminaIControlDatabase
1671121597A	AfroAme	America	USA	IlluminaIControlDatabase
1671121600A	AfroAme	America	USA	IlluminaIControlDatabase
1673021001A	AfroAme	America	USA	IlluminaIControlDatabase
1673021002A	AfroAme	America	USA	IlluminaIControlDatabase
1673021003A	AfroAme	America	USA	IlluminaIControlDatabase
1673021004A	AfroAme	America	USA	IlluminaIControlDatabase
1673021012A	AfroAme	America	USA	IlluminaIControlDatabase
1673021016A	AfroAme	America	USA	IlluminaIControlDatabase
1673021079A	AfroAme	America	USA	IlluminaIControlDatabase
1673021082A	AfroAme	America	USA	IlluminaIControlDatabase
1673021197A	AfroAme	America	USA	IlluminaIControlDatabase
1673021202A	AfroAme	America	USA	IlluminaIControlDatabase
1673021226A	AfroAme	America	USA	IlluminaIControlDatabase
1673021244A	AfroAme	America	USA	IlluminaIControlDatabase
1673021248A	AfroAme	America	USA	IlluminaIControlDatabase
1673021257A	AfroAme	America	USA	IlluminaIControlDatabase
1673021261A	AfroAme	America	USA	IlluminaIControlDatabase
1673021265A	AfroAme	America	USA	IlluminaIControlDatabase
1673021287A	AfroAme	America	USA	IlluminaIControlDatabase
1673021296A	AfroAme	America	USA	IlluminaIControlDatabase
1673021320A	AfroAme	America	USA	IlluminaIControlDatabase
1673021333A	AfroAme	America	USA	IlluminaIControlDatabase
1673021349A	AfroAme	America	USA	IlluminaIControlDatabase
1673021354A	AfroAme	America	USA	IlluminaIControlDatabase
1673021356A	AfroAme	America	USA	IlluminaIControlDatabase
1673021357A	AfroAme	America	USA	IlluminaIControlDatabase
1673021391A	AfroAme	America	USA	IlluminaIControlDatabase
1673021393A	AfroAme	America	USA	IlluminaIControlDatabase
1673021400A	AfroAme	America	USA	IlluminaIControlDatabase
1673021404A	AfroAme	America	USA	IlluminaIControlDatabase
1673021412A	AfroAme	America	USA	IlluminaIControlDatabase
1673021426A	AfroAme	America	USA	IlluminaIControlDatabase
1673021430A	AfroAme	America	USA	IlluminaIControlDatabase
1673021432A	AfroAme	America	USA	IlluminaIControlDatabase
1673021433A	AfroAme	America	USA	IlluminaIControlDatabase
1673021438A	AfroAme	America	USA	IlluminaIControlDatabase
1673021455A	AfroAme	America	USA	IlluminaIControlDatabase
1673021457A	AfroAme	America	USA	IlluminaIControlDatabase
1673021459A	AfroAme	America	USA	IlluminaIControlDatabase
1673021460A	AfroAme	America	USA	IlluminaIControlDatabase
1673021462A	AfroAme	America	USA	IlluminaIControlDatabase
1673021463A	AfroAme	America	USA	IlluminaIControlDatabase
1673021466A	AfroAme	America	USA	IlluminaIControlDatabase
1673021469A	AfroAme	America	USA	IlluminaIControlDatabase
1673021475A	AfroAme	America	USA	IlluminaIControlDatabase
1673021476A	AfroAme	America	USA	IlluminaIControlDatabase
1673021477A	AfroAme	America	USA	IlluminaIControlDatabase
1673021480A	AfroAme	America	USA	IlluminaIControlDatabase
1673021483A	AfroAme	America	USA	IlluminaIControlDatabase
1673021484A	AfroAme	America	USA	IlluminaIControlDatabase
1673021499A	AfroAme	America	USA	IlluminaIControlDatabase
1673021500A	AfroAme	America	USA	IlluminaIControlDatabase
1673021502A	AfroAme	America	USA	IlluminaIControlDatabase
1673021504A	AfroAme	America	USA	IlluminaIControlDatabase
1673021506A	AfroAme	America	USA	IlluminaIControlDatabase
1673021513A	AfroAme	America	USA	IlluminaIControlDatabase
1673021515A	AfroAme	America	USA	IlluminaIControlDatabase
1673021521A	AfroAme	America	USA	IlluminaIControlDatabase
1673021535A	AfroAme	America	USA	IlluminaIControlDatabase
1673021536A	AfroAme	America	USA	IlluminaIControlDatabase
1673021540A	AfroAme	America	USA	IlluminaIControlDatabase
1673021543A	AfroAme	America	USA	IlluminaIControlDatabase
1673021545A	AfroAme	America	USA	IlluminaIControlDatabase
1673021557A	AfroAme	America	USA	IlluminaIControlDatabase
1673021558A	AfroAme	America	USA	IlluminaIControlDatabase
1673021561A	AfroAme	America	USA	IlluminaIControlDatabase
1673021566A	AfroAme	America	USA	IlluminaIControlDatabase
1673021571A	AfroAme	America	USA	IlluminaIControlDatabase
1673021588A	AfroAme	America	USA	IlluminaIControlDatabase
1673021589A	AfroAme	America	USA	IlluminaIControlDatabase
1673021591A	AfroAme	America	USA	IlluminaIControlDatabase
1673021592A	AfroAme	America	USA	IlluminaIControlDatabase
1673021597A	AfroAme	America	USA	IlluminaIControlDatabase
1673047158A	AfroAme	America	USA	IlluminaIControlDatabase
1673047193A	AfroAme	America	USA	IlluminaIControlDatabase
1673047195A	AfroAme	America	USA	IlluminaIControlDatabase
1673047233A	AfroAme	America	USA	IlluminaIControlDatabase
1673047320A	AfroAme	America	USA	IlluminaIControlDatabase
1673047321A	AfroAme	America	USA	IlluminaIControlDatabase
1673047375A	AfroAme	America	USA	IlluminaIControlDatabase
1673047378A	AfroAme	America	USA	IlluminaIControlDatabase
1673047391A	AfroAme	America	USA	IlluminaIControlDatabase
1673047572A	AfroAme	America	USA	IlluminaIControlDatabase
1673047582A	AfroAme	America	USA	IlluminaIControlDatabase
1714486010A	AfroAme	America	USA	IlluminaIControlDatabase
1714486011A	AfroAme	America	USA	IlluminaIControlDatabase
1714486012A	AfroAme	America	USA	IlluminaIControlDatabase
1714486013A	AfroAme	America	USA	IlluminaIControlDatabase
1714486019A	AfroAme	America	USA	IlluminaIControlDatabase
1714486036A	AfroAme	America	USA	IlluminaIControlDatabase
1714486045A	AfroAme	America	USA	IlluminaIControlDatabase
1714486047A	AfroAme	America	USA	IlluminaIControlDatabase
1714486048A	AfroAme	America	USA	IlluminaIControlDatabase
1714486055A	AfroAme	America	USA	IlluminaIControlDatabase
1714486058A	AfroAme	America	USA	IlluminaIControlDatabase
1714486074A	AfroAme	America	USA	IlluminaIControlDatabase
1714486075A	AfroAme	America	USA	IlluminaIControlDatabase
1714486079A	AfroAme	America	USA	IlluminaIControlDatabase
1714486086A	AfroAme	America	USA	IlluminaIControlDatabase
1714486088A	AfroAme	America	USA	IlluminaIControlDatabase
1714486090A	AfroAme	America	USA	IlluminaIControlDatabase
1714486091A	AfroAme	America	USA	IlluminaIControlDatabase
1714486092A	AfroAme	America	USA	IlluminaIControlDatabase
1714486094A	AfroAme	America	USA	IlluminaIControlDatabase
1714486099A	AfroAme	America	USA	IlluminaIControlDatabase
1714486100A	AfroAme	America	USA	IlluminaIControlDatabase
1714486123A	AfroAme	America	USA	IlluminaIControlDatabase
1714486124A	AfroAme	America	USA	IlluminaIControlDatabase
1714486128A	AfroAme	America	USA	IlluminaIControlDatabase
1714486129A	AfroAme	America	USA	IlluminaIControlDatabase
1714486130A	AfroAme	America	USA	IlluminaIControlDatabase
1714486131A	AfroAme	America	USA	IlluminaIControlDatabase
1714486137A	AfroAme	America	USA	IlluminaIControlDatabase
1714486139A	AfroAme	America	USA	IlluminaIControlDatabase
1714486144A	AfroAme	America	USA	IlluminaIControlDatabase
1714486145A	AfroAme	America	USA	IlluminaIControlDatabase
1714486148A	AfroAme	America	USA	IlluminaIControlDatabase
1714486153A	AfroAme	America	USA	IlluminaIControlDatabase
1714486154A	AfroAme	America	USA	IlluminaIControlDatabase
1714486171A	AfroAme	America	USA	IlluminaIControlDatabase
1714486172A	AfroAme	America	USA	IlluminaIControlDatabase
1714486193A	AfroAme	America	USA	IlluminaIControlDatabase
1714486206A	AfroAme	America	USA	IlluminaIControlDatabase
1714486227A	AfroAme	America	USA	IlluminaIControlDatabase
1714486250A	AfroAme	America	USA	IlluminaIControlDatabase
1714486264A	AfroAme	America	USA	IlluminaIControlDatabase
1714486283A	AfroAme	America	USA	IlluminaIControlDatabase
1714486287A	AfroAme	America	USA	IlluminaIControlDatabase
1714486309A	AfroAme	America	USA	IlluminaIControlDatabase
1714486320A	AfroAme	America	USA	IlluminaIControlDatabase
1714486322A	AfroAme	America	USA	IlluminaIControlDatabase
1714486330A	AfroAme	America	USA	IlluminaIControlDatabase
1714486331A	AfroAme	America	USA	IlluminaIControlDatabase
1714486457A	AfroAme	America	USA	IlluminaIControlDatabase
1714486479A	AfroAme	America	USA	IlluminaIControlDatabase
1714486480A	AfroAme	America	USA	IlluminaIControlDatabase
1727720006A	AfroAme	America	USA	IlluminaIControlDatabase
1727720044A	AfroAme	America	USA	IlluminaIControlDatabase
1727720046A	AfroAme	America	USA	IlluminaIControlDatabase
1727720052A	AfroAme	America	USA	IlluminaIControlDatabase
1727720068A	AfroAme	America	USA	IlluminaIControlDatabase
1727720075A	AfroAme	America	USA	IlluminaIControlDatabase
1727720077A	AfroAme	America	USA	IlluminaIControlDatabase
1727720085A	AfroAme	America	USA	IlluminaIControlDatabase
1727720096A	AfroAme	America	USA	IlluminaIControlDatabase
1727720099A	AfroAme	America	USA	IlluminaIControlDatabase
1727720105A	AfroAme	America	USA	IlluminaIControlDatabase
1727720113A	AfroAme	America	USA	IlluminaIControlDatabase
1727720116A	AfroAme	America	USA	IlluminaIControlDatabase
1727720117A	AfroAme	America	USA	IlluminaIControlDatabase
1727720126A	AfroAme	America	USA	IlluminaIControlDatabase
1727720137A	AfroAme	America	USA	IlluminaIControlDatabase
1727720141A	AfroAme	America	USA	IlluminaIControlDatabase
1727720179A	AfroAme	America	USA	IlluminaIControlDatabase
1727720199A	AfroAme	America	USA	IlluminaIControlDatabase
1727720207A	AfroAme	America	USA	IlluminaIControlDatabase
1727720216A	AfroAme	America	USA	IlluminaIControlDatabase
1727720220A	AfroAme	America	USA	IlluminaIControlDatabase
1727720221A	AfroAme	America	USA	IlluminaIControlDatabase
1727720230A	AfroAme	America	USA	IlluminaIControlDatabase
1727720245A	AfroAme	America	USA	IlluminaIControlDatabase
1727720254A	AfroAme	America	USA	IlluminaIControlDatabase
1727720259A	AfroAme	America	USA	IlluminaIControlDatabase
1727720264A	AfroAme	America	USA	IlluminaIControlDatabase
1727720293A	AfroAme	America	USA	IlluminaIControlDatabase
1727720294A	AfroAme	America	USA	IlluminaIControlDatabase
1727720317A	AfroAme	America	USA	IlluminaIControlDatabase
1727720350A	AfroAme	America	USA	IlluminaIControlDatabase
1727720352A	AfroAme	America	USA	IlluminaIControlDatabase
1727720354A	AfroAme	America	USA	IlluminaIControlDatabase
1727720357A	AfroAme	America	USA	IlluminaIControlDatabase
1727720358A	AfroAme	America	USA	IlluminaIControlDatabase
1727720362A	AfroAme	America	USA	IlluminaIControlDatabase
1727720378A	AfroAme	America	USA	IlluminaIControlDatabase
1727720423A	AfroAme	America	USA	IlluminaIControlDatabase
1727720436A	AfroAme	America	USA	IlluminaIControlDatabase
1727720461A	AfroAme	America	USA	IlluminaIControlDatabase
1727720514A	AfroAme	America	USA	IlluminaIControlDatabase
1727720529A	AfroAme	America	USA	IlluminaIControlDatabase
1727720564A	AfroAme	America	USA	IlluminaIControlDatabase
1727720583A	AfroAme	America	USA	IlluminaIControlDatabase
1729987258A	AfroAme	America	USA	IlluminaIControlDatabase
1729987271A	AfroAme	America	USA	IlluminaIControlDatabase
1729987273A	AfroAme	America	USA	IlluminaIControlDatabase
1729987309A	AfroAme	America	USA	IlluminaIControlDatabase
1729987322A	AfroAme	America	USA	IlluminaIControlDatabase
1729987323A	AfroAme	America	USA	IlluminaIControlDatabase
1729987325A	AfroAme	America	USA	IlluminaIControlDatabase
1729987326A	AfroAme	America	USA	IlluminaIControlDatabase
1729987332A	AfroAme	America	USA	IlluminaIControlDatabase
1729987360A	AfroAme	America	USA	IlluminaIControlDatabase
1729987374A	AfroAme	America	USA	IlluminaIControlDatabase
1729987378A	AfroAme	America	USA	IlluminaIControlDatabase
1729987402A	AfroAme	America	USA	IlluminaIControlDatabase
1729987428A	AfroAme	America	USA	IlluminaIControlDatabase
1729987438A	AfroAme	America	USA	IlluminaIControlDatabase
1729987443A	AfroAme	America	USA	IlluminaIControlDatabase
1729987448A	AfroAme	America	USA	IlluminaIControlDatabase
1729987457A	AfroAme	America	USA	IlluminaIControlDatabase
1729987482A	AfroAme	America	USA	IlluminaIControlDatabase
1729987483A	AfroAme	America	USA	IlluminaIControlDatabase
1729987490A	AfroAme	America	USA	IlluminaIControlDatabase
1729987498A	AfroAme	America	USA	IlluminaIControlDatabase
1729987499A	AfroAme	America	USA	IlluminaIControlDatabase
1729987502A	AfroAme	America	USA	IlluminaIControlDatabase
1729987532A	AfroAme	America	USA	IlluminaIControlDatabase
1729987536A	AfroAme	America	USA	IlluminaIControlDatabase
1729987537A	AfroAme	America	USA	IlluminaIControlDatabase
1729987551A	AfroAme	America	USA	IlluminaIControlDatabase
1729987564A	AfroAme	America	USA	IlluminaIControlDatabase
1729987597A	AfroAme	America	USA	IlluminaIControlDatabase
1736440033A	AfroAme	America	USA	IlluminaIControlDatabase
1736440055A	AfroAme	America	USA	IlluminaIControlDatabase
1736440056A	AfroAme	America	USA	IlluminaIControlDatabase
1736440059A	AfroAme	America	USA	IlluminaIControlDatabase
1736440068A	AfroAme	America	USA	IlluminaIControlDatabase
1736440092A	AfroAme	America	USA	IlluminaIControlDatabase
1736440106A	AfroAme	America	USA	IlluminaIControlDatabase
1736440109A	AfroAme	America	USA	IlluminaIControlDatabase
1736440110A	AfroAme	America	USA	IlluminaIControlDatabase
1736440112A	AfroAme	America	USA	IlluminaIControlDatabase
1736440123A	AfroAme	America	USA	IlluminaIControlDatabase
1736440127A	AfroAme	America	USA	IlluminaIControlDatabase
1736440178A	AfroAme	America	USA	IlluminaIControlDatabase
1736440190A	AfroAme	America	USA	IlluminaIControlDatabase
1736440191A	AfroAme	America	USA	IlluminaIControlDatabase
1736440238A	AfroAme	America	USA	IlluminaIControlDatabase
1736440247A	AfroAme	America	USA	IlluminaIControlDatabase
1736440248A	AfroAme	America	USA	IlluminaIControlDatabase
1736440275A	AfroAme	America	USA	IlluminaIControlDatabase
1736440347A	AfroAme	America	USA	IlluminaIControlDatabase
1736440378A	AfroAme	America	USA	IlluminaIControlDatabase
1736440379A	AfroAme	America	USA	IlluminaIControlDatabase
1736440455A	AfroAme	America	USA	IlluminaIControlDatabase
1736440467A	AfroAme	America	USA	IlluminaIControlDatabase
1736440468A	AfroAme	America	USA	IlluminaIControlDatabase
1736440500A	AfroAme	America	USA	IlluminaIControlDatabase
1736440520A	AfroAme	America	USA	IlluminaIControlDatabase
1736440530A	AfroAme	America	USA	IlluminaIControlDatabase
1739501002A	AfroAme	America	USA	IlluminaIControlDatabase
1739501022A	AfroAme	America	USA	IlluminaIControlDatabase
1739501024A	AfroAme	America	USA	IlluminaIControlDatabase
1739501042A	AfroAme	America	USA	IlluminaIControlDatabase
1739501057A	AfroAme	America	USA	IlluminaIControlDatabase
1739501073A	AfroAme	America	USA	IlluminaIControlDatabase
1739501124A	AfroAme	America	USA	IlluminaIControlDatabase
1739501138A	AfroAme	America	USA	IlluminaIControlDatabase
1739501139A	AfroAme	America	USA	IlluminaIControlDatabase
1739501143A	AfroAme	America	USA	IlluminaIControlDatabase
1739501178A	AfroAme	America	USA	IlluminaIControlDatabase
1739501180A	AfroAme	America	USA	IlluminaIControlDatabase
1739501182A	AfroAme	America	USA	IlluminaIControlDatabase
1739501196A	AfroAme	America	USA	IlluminaIControlDatabase
1739501205A	AfroAme	America	USA	IlluminaIControlDatabase
1739501212A	AfroAme	America	USA	IlluminaIControlDatabase
1739501216A	AfroAme	America	USA	IlluminaIControlDatabase
1739501221A	AfroAme	America	USA	IlluminaIControlDatabase
1739501237A	AfroAme	America	USA	IlluminaIControlDatabase
1739501243A	AfroAme	America	USA	IlluminaIControlDatabase
1739501249A	AfroAme	America	USA	IlluminaIControlDatabase
1739501253A	AfroAme	America	USA	IlluminaIControlDatabase
1739501265A	AfroAme	America	USA	IlluminaIControlDatabase
1739501269A	AfroAme	America	USA	IlluminaIControlDatabase
1739501295A	AfroAme	America	USA	IlluminaIControlDatabase
1739501296A	AfroAme	America	USA	IlluminaIControlDatabase
1739501305A	AfroAme	America	USA	IlluminaIControlDatabase
1739501312A	AfroAme	America	USA	IlluminaIControlDatabase
1739501315A	AfroAme	America	USA	IlluminaIControlDatabase
1739501319A	AfroAme	America	USA	IlluminaIControlDatabase
1739501333A	AfroAme	America	USA	IlluminaIControlDatabase
1739501355A	AfroAme	America	USA	IlluminaIControlDatabase
1739501363A	AfroAme	America	USA	IlluminaIControlDatabase
1739501372A	AfroAme	America	USA	IlluminaIControlDatabase
1739501389A	AfroAme	America	USA	IlluminaIControlDatabase
1739501392A	AfroAme	America	USA	IlluminaIControlDatabase
1739501396A	AfroAme	America	USA	IlluminaIControlDatabase
1739501401A	AfroAme	America	USA	IlluminaIControlDatabase
1739501408A	AfroAme	America	USA	IlluminaIControlDatabase
1739501410A	AfroAme	America	USA	IlluminaIControlDatabase
1739501412A	AfroAme	America	USA	IlluminaIControlDatabase
1739501415A	AfroAme	America	USA	IlluminaIControlDatabase
1739501416A	AfroAme	America	USA	IlluminaIControlDatabase
1739501427A	AfroAme	America	USA	IlluminaIControlDatabase
1739501429A	AfroAme	America	USA	IlluminaIControlDatabase
1739501434A	AfroAme	America	USA	IlluminaIControlDatabase
1739501438A	AfroAme	America	USA	IlluminaIControlDatabase
1739501450A	AfroAme	America	USA	IlluminaIControlDatabase
1739501459A	AfroAme	America	USA	IlluminaIControlDatabase
1739501460A	AfroAme	America	USA	IlluminaIControlDatabase
1739501491A	AfroAme	America	USA	IlluminaIControlDatabase
1739501499A	AfroAme	America	USA	IlluminaIControlDatabase
1739501501A	AfroAme	America	USA	IlluminaIControlDatabase
1739501503A	AfroAme	America	USA	IlluminaIControlDatabase
1739501511A	AfroAme	America	USA	IlluminaIControlDatabase
1739501515A	AfroAme	America	USA	IlluminaIControlDatabase
1739501518A	AfroAme	America	USA	IlluminaIControlDatabase
1739501521A	AfroAme	America	USA	IlluminaIControlDatabase
1739501522A	AfroAme	America	USA	IlluminaIControlDatabase
1739501524A	AfroAme	America	USA	IlluminaIControlDatabase
1739501532A	AfroAme	America	USA	IlluminaIControlDatabase
1739501534A	AfroAme	America	USA	IlluminaIControlDatabase
1739501551A	AfroAme	America	USA	IlluminaIControlDatabase
1739501557A	AfroAme	America	USA	IlluminaIControlDatabase
1739501562A	AfroAme	America	USA	IlluminaIControlDatabase
1739501568A	AfroAme	America	USA	IlluminaIControlDatabase
1739501592A	AfroAme	America	USA	IlluminaIControlDatabase
1740094006A	AfroAme	America	USA	IlluminaIControlDatabase
1740094010A	AfroAme	America	USA	IlluminaIControlDatabase
1740094035A	AfroAme	America	USA	IlluminaIControlDatabase
1740094044A	AfroAme	America	USA	IlluminaIControlDatabase
1740094049A	AfroAme	America	USA	IlluminaIControlDatabase
1740094051A	AfroAme	America	USA	IlluminaIControlDatabase
1740094062A	AfroAme	America	USA	IlluminaIControlDatabase
1740094063A	AfroAme	America	USA	IlluminaIControlDatabase
1740094068A	AfroAme	America	USA	IlluminaIControlDatabase
1740094069A	AfroAme	America	USA	IlluminaIControlDatabase
1740094070A	AfroAme	America	USA	IlluminaIControlDatabase
1740094072A	AfroAme	America	USA	IlluminaIControlDatabase
1740094073A	AfroAme	America	USA	IlluminaIControlDatabase
1740094079A	AfroAme	America	USA	IlluminaIControlDatabase
1740094103A	AfroAme	America	USA	IlluminaIControlDatabase
1740094110A	AfroAme	America	USA	IlluminaIControlDatabase
1740094135A	AfroAme	America	USA	IlluminaIControlDatabase
1740094158A	AfroAme	America	USA	IlluminaIControlDatabase
1740094182A	AfroAme	America	USA	IlluminaIControlDatabase
1740094350A	AfroAme	America	USA	IlluminaIControlDatabase
1740094373A	AfroAme	America	USA	IlluminaIControlDatabase
1740094462A	AfroAme	America	USA	IlluminaIControlDatabase
1740094474A	AfroAme	America	USA	IlluminaIControlDatabase
1740094478A	AfroAme	America	USA	IlluminaIControlDatabase
1740094482A	AfroAme	America	USA	IlluminaIControlDatabase
1740094487A	AfroAme	America	USA	IlluminaIControlDatabase
1740094491A	AfroAme	America	USA	IlluminaIControlDatabase
1740094492A	AfroAme	America	USA	IlluminaIControlDatabase
1740094493A	AfroAme	America	USA	IlluminaIControlDatabase
1740094512A	AfroAme	America	USA	IlluminaIControlDatabase
1740094514A	AfroAme	America	USA	IlluminaIControlDatabase
1740094529A	AfroAme	America	USA	IlluminaIControlDatabase
1740094533A	AfroAme	America	USA	IlluminaIControlDatabase
1740094537A	AfroAme	America	USA	IlluminaIControlDatabase
1740094538A	AfroAme	America	USA	IlluminaIControlDatabase
1740094545A	AfroAme	America	USA	IlluminaIControlDatabase
1740094564A	AfroAme	America	USA	IlluminaIControlDatabase
1740094567A	AfroAme	America	USA	IlluminaIControlDatabase
1740094599A	AfroAme	America	USA	IlluminaIControlDatabase
1743164002A	AfroAme	America	USA	IlluminaIControlDatabase
1743164009A	AfroAme	America	USA	IlluminaIControlDatabase
1743164010A	AfroAme	America	USA	IlluminaIControlDatabase
1743164018A	AfroAme	America	USA	IlluminaIControlDatabase
1743164019A	AfroAme	America	USA	IlluminaIControlDatabase
1743164021A	AfroAme	America	USA	IlluminaIControlDatabase
1743164029A	AfroAme	America	USA	IlluminaIControlDatabase
1743164034A	AfroAme	America	USA	IlluminaIControlDatabase
1743164041A	AfroAme	America	USA	IlluminaIControlDatabase
1743164042A	AfroAme	America	USA	IlluminaIControlDatabase
1743164048A	AfroAme	America	USA	IlluminaIControlDatabase
1743164050A	AfroAme	America	USA	IlluminaIControlDatabase
1743164072A	AfroAme	America	USA	IlluminaIControlDatabase
1743164073A	AfroAme	America	USA	IlluminaIControlDatabase
1743164076A	AfroAme	America	USA	IlluminaIControlDatabase
1743164077A	AfroAme	America	USA	IlluminaIControlDatabase
1743164079A	AfroAme	America	USA	IlluminaIControlDatabase
1743164082A	AfroAme	America	USA	IlluminaIControlDatabase
1743164088A	AfroAme	America	USA	IlluminaIControlDatabase
1743164095A	AfroAme	America	USA	IlluminaIControlDatabase
1743164099A	AfroAme	America	USA	IlluminaIControlDatabase
1743164100A	AfroAme	America	USA	IlluminaIControlDatabase
1743164120A	AfroAme	America	USA	IlluminaIControlDatabase
1743164123A	AfroAme	America	USA	IlluminaIControlDatabase
1743164130A	AfroAme	America	USA	IlluminaIControlDatabase
1743164131A	AfroAme	America	USA	IlluminaIControlDatabase
1743164132A	AfroAme	America	USA	IlluminaIControlDatabase
1743164134A	AfroAme	America	USA	IlluminaIControlDatabase
1743164148A	AfroAme	America	USA	IlluminaIControlDatabase
1743164151A	AfroAme	America	USA	IlluminaIControlDatabase
1743164153A	AfroAme	America	USA	IlluminaIControlDatabase
1743164155A	AfroAme	America	USA	IlluminaIControlDatabase
1743164161A	AfroAme	America	USA	IlluminaIControlDatabase
1743164169A	AfroAme	America	USA	IlluminaIControlDatabase
1743164172A	AfroAme	America	USA	IlluminaIControlDatabase
1743164180A	AfroAme	America	USA	IlluminaIControlDatabase
1743164186A	AfroAme	America	USA	IlluminaIControlDatabase
1743164203A	AfroAme	America	USA	IlluminaIControlDatabase
1743164205A	AfroAme	America	USA	IlluminaIControlDatabase
1743164211A	AfroAme	America	USA	IlluminaIControlDatabase
1743164214A	AfroAme	America	USA	IlluminaIControlDatabase
1743164218A	AfroAme	America	USA	IlluminaIControlDatabase
1743164224A	AfroAme	America	USA	IlluminaIControlDatabase
1743164233A	AfroAme	America	USA	IlluminaIControlDatabase
1743164234A	AfroAme	America	USA	IlluminaIControlDatabase
1743164239A	AfroAme	America	USA	IlluminaIControlDatabase
1743164248A	AfroAme	America	USA	IlluminaIControlDatabase
1743164249A	AfroAme	America	USA	IlluminaIControlDatabase
1743164259A	AfroAme	America	USA	IlluminaIControlDatabase
1743164260A	AfroAme	America	USA	IlluminaIControlDatabase
1743164261A	AfroAme	America	USA	IlluminaIControlDatabase
1743164262A	AfroAme	America	USA	IlluminaIControlDatabase
1743164283A	AfroAme	America	USA	IlluminaIControlDatabase
1743164285A	AfroAme	America	USA	IlluminaIControlDatabase
1745101028A	AfroAme	America	USA	IlluminaIControlDatabase
1745101035A	AfroAme	America	USA	IlluminaIControlDatabase
1745101040A	AfroAme	America	USA	IlluminaIControlDatabase
1745101056A	AfroAme	America	USA	IlluminaIControlDatabase
1745101088A	AfroAme	America	USA	IlluminaIControlDatabase
1745101122A	AfroAme	America	USA	IlluminaIControlDatabase
1745101123A	AfroAme	America	USA	IlluminaIControlDatabase
1745101124A	AfroAme	America	USA	IlluminaIControlDatabase
1745101163A	AfroAme	America	USA	IlluminaIControlDatabase
1745101165A	AfroAme	America	USA	IlluminaIControlDatabase
1745101170A	AfroAme	America	USA	IlluminaIControlDatabase
1745101172A	AfroAme	America	USA	IlluminaIControlDatabase
1745101174A	AfroAme	America	USA	IlluminaIControlDatabase
1745101176A	AfroAme	America	USA	IlluminaIControlDatabase
1745101197A	AfroAme	America	USA	IlluminaIControlDatabase
1745101216A	AfroAme	America	USA	IlluminaIControlDatabase
1745101217A	AfroAme	America	USA	IlluminaIControlDatabase
1745101218A	AfroAme	America	USA	IlluminaIControlDatabase
1745101219A	AfroAme	America	USA	IlluminaIControlDatabase
1745101223A	AfroAme	America	USA	IlluminaIControlDatabase
1745101224A	AfroAme	America	USA	IlluminaIControlDatabase
1745101225A	AfroAme	America	USA	IlluminaIControlDatabase
1745101226A	AfroAme	America	USA	IlluminaIControlDatabase
1745101227A	AfroAme	America	USA	IlluminaIControlDatabase
1745101229A	AfroAme	America	USA	IlluminaIControlDatabase
1745101231A	AfroAme	America	USA	IlluminaIControlDatabase
1745101238A	AfroAme	America	USA	IlluminaIControlDatabase
1745101239A	AfroAme	America	USA	IlluminaIControlDatabase
1745101240A	AfroAme	America	USA	IlluminaIControlDatabase
1745101241A	AfroAme	America	USA	IlluminaIControlDatabase
1745101242A	AfroAme	America	USA	IlluminaIControlDatabase
1745101244A	AfroAme	America	USA	IlluminaIControlDatabase
1745101257A	AfroAme	America	USA	IlluminaIControlDatabase
1745101307A	AfroAme	America	USA	IlluminaIControlDatabase
1745101309A	AfroAme	America	USA	IlluminaIControlDatabase
1745101311A	AfroAme	America	USA	IlluminaIControlDatabase
1745101318A	AfroAme	America	USA	IlluminaIControlDatabase
1745101325A	AfroAme	America	USA	IlluminaIControlDatabase
1745101331A	AfroAme	America	USA	IlluminaIControlDatabase
1745101334A	AfroAme	America	USA	IlluminaIControlDatabase
1745101342A	AfroAme	America	USA	IlluminaIControlDatabase
1745101344A	AfroAme	America	USA	IlluminaIControlDatabase
1745101345A	AfroAme	America	USA	IlluminaIControlDatabase
1745101351A	AfroAme	America	USA	IlluminaIControlDatabase
1745101358A	AfroAme	America	USA	IlluminaIControlDatabase
1745101361A	AfroAme	America	USA	IlluminaIControlDatabase
1745101366A	AfroAme	America	USA	IlluminaIControlDatabase
1745101385A	AfroAme	America	USA	IlluminaIControlDatabase
1745101390A	AfroAme	America	USA	IlluminaIControlDatabase
1745101392A	AfroAme	America	USA	IlluminaIControlDatabase
1745101395A	AfroAme	America	USA	IlluminaIControlDatabase
1745101422A	AfroAme	America	USA	IlluminaIControlDatabase
1745101424A	AfroAme	America	USA	IlluminaIControlDatabase
1745101425A	AfroAme	America	USA	IlluminaIControlDatabase
1745101428A	AfroAme	America	USA	IlluminaIControlDatabase
1745101438A	AfroAme	America	USA	IlluminaIControlDatabase
1745101441A	AfroAme	America	USA	IlluminaIControlDatabase
1745101475A	AfroAme	America	USA	IlluminaIControlDatabase
1745101487A	AfroAme	America	USA	IlluminaIControlDatabase
1745101488A	AfroAme	America	USA	IlluminaIControlDatabase
1745101492A	AfroAme	America	USA	IlluminaIControlDatabase
1745101495A	AfroAme	America	USA	IlluminaIControlDatabase
1745101512A	AfroAme	America	USA	IlluminaIControlDatabase
1745101515A	AfroAme	America	USA	IlluminaIControlDatabase
1745101578A	AfroAme	America	USA	IlluminaIControlDatabase
1745101579A	AfroAme	America	USA	IlluminaIControlDatabase
1745101580A	AfroAme	America	USA	IlluminaIControlDatabase
1745101581A	AfroAme	America	USA	IlluminaIControlDatabase
1745101582A	AfroAme	America	USA	IlluminaIControlDatabase
1745101583A	AfroAme	America	USA	IlluminaIControlDatabase
1745101591A	AfroAme	America	USA	IlluminaIControlDatabase
1749718016A	AfroAme	America	USA	IlluminaIControlDatabase
1749718043A	AfroAme	America	USA	IlluminaIControlDatabase
1749718045A	AfroAme	America	USA	IlluminaIControlDatabase
1749718047A	AfroAme	America	USA	IlluminaIControlDatabase
1749718048A	AfroAme	America	USA	IlluminaIControlDatabase
1749718111A	AfroAme	America	USA	IlluminaIControlDatabase
1749718112A	AfroAme	America	USA	IlluminaIControlDatabase
1749718123A	AfroAme	America	USA	IlluminaIControlDatabase
1749718125A	AfroAme	America	USA	IlluminaIControlDatabase
1749718126A	AfroAme	America	USA	IlluminaIControlDatabase
1749718141A	AfroAme	America	USA	IlluminaIControlDatabase
1749718462A	AfroAme	America	USA	IlluminaIControlDatabase
1749718491A	AfroAme	America	USA	IlluminaIControlDatabase
1749718565A	AfroAme	America	USA	IlluminaIControlDatabase
1749726001A	AfroAme	America	USA	IlluminaIControlDatabase
1749726015A	AfroAme	America	USA	IlluminaIControlDatabase
1749726019A	AfroAme	America	USA	IlluminaIControlDatabase
1749726020A	AfroAme	America	USA	IlluminaIControlDatabase
1749726023A	AfroAme	America	USA	IlluminaIControlDatabase
1749726024A	AfroAme	America	USA	IlluminaIControlDatabase
1749726025A	AfroAme	America	USA	IlluminaIControlDatabase
1749726026A	AfroAme	America	USA	IlluminaIControlDatabase
1749726033A	AfroAme	America	USA	IlluminaIControlDatabase
1749726037A	AfroAme	America	USA	IlluminaIControlDatabase
1749726050A	AfroAme	America	USA	IlluminaIControlDatabase
1749726051A	AfroAme	America	USA	IlluminaIControlDatabase
1749726058A	AfroAme	America	USA	IlluminaIControlDatabase
1749726080A	AfroAme	America	USA	IlluminaIControlDatabase
1749726082A	AfroAme	America	USA	IlluminaIControlDatabase
1749726096A	AfroAme	America	USA	IlluminaIControlDatabase
1749726099A	AfroAme	America	USA	IlluminaIControlDatabase
1749726126A	AfroAme	America	USA	IlluminaIControlDatabase
1749726165A	AfroAme	America	USA	IlluminaIControlDatabase
1749726195A	AfroAme	America	USA	IlluminaIControlDatabase
1749726242A	AfroAme	America	USA	IlluminaIControlDatabase
1749726297A	AfroAme	America	USA	IlluminaIControlDatabase
1749734107A	AfroAme	America	USA	IlluminaIControlDatabase
1749734136A	AfroAme	America	USA	IlluminaIControlDatabase
1749734137A	AfroAme	America	USA	IlluminaIControlDatabase
1749734174A	AfroAme	America	USA	IlluminaIControlDatabase
1749734180A	AfroAme	America	USA	IlluminaIControlDatabase
1749734237A	AfroAme	America	USA	IlluminaIControlDatabase
1749734271A	AfroAme	America	USA	IlluminaIControlDatabase
1749734281A	AfroAme	America	USA	IlluminaIControlDatabase
1749734309A	AfroAme	America	USA	IlluminaIControlDatabase
1749734320A	AfroAme	America	USA	IlluminaIControlDatabase
1749734484A	AfroAme	America	USA	IlluminaIControlDatabase
1749734573A	AfroAme	America	USA	IlluminaIControlDatabase
1759502540A	AfroAme	America	USA	IlluminaIControlDatabase
1759529092A	AfroAme	America	USA	IlluminaIControlDatabase
1759529135A	AfroAme	America	USA	IlluminaIControlDatabase
1759529166A	AfroAme	America	USA	IlluminaIControlDatabase
1759529208A	AfroAme	America	USA	IlluminaIControlDatabase
1759529216A	AfroAme	America	USA	IlluminaIControlDatabase
1759529226A	AfroAme	America	USA	IlluminaIControlDatabase
1759529241A	AfroAme	America	USA	IlluminaIControlDatabase
1759529269A	AfroAme	America	USA	IlluminaIControlDatabase
1759529284A	AfroAme	America	USA	IlluminaIControlDatabase
1759529290A	AfroAme	America	USA	IlluminaIControlDatabase
1759529334A	AfroAme	America	USA	IlluminaIControlDatabase
1759529341A	AfroAme	America	USA	IlluminaIControlDatabase
1759529347A	AfroAme	America	USA	IlluminaIControlDatabase
1759529349A	AfroAme	America	USA	IlluminaIControlDatabase
1759529359A	AfroAme	America	USA	IlluminaIControlDatabase
1759529447A	AfroAme	America	USA	IlluminaIControlDatabase
1759529465A	AfroAme	America	USA	IlluminaIControlDatabase
1759529532A	AfroAme	America	USA	IlluminaIControlDatabase
1759529597A	AfroAme	America	USA	IlluminaIControlDatabase
1759537026A	AfroAme	America	USA	IlluminaIControlDatabase
1759537034A	AfroAme	America	USA	IlluminaIControlDatabase
1759537048A	AfroAme	America	USA	IlluminaIControlDatabase
1759537084A	AfroAme	America	USA	IlluminaIControlDatabase
1759537085A	AfroAme	America	USA	IlluminaIControlDatabase
1759537118A	AfroAme	America	USA	IlluminaIControlDatabase
1759537125A	AfroAme	America	USA	IlluminaIControlDatabase
1759537126A	AfroAme	America	USA	IlluminaIControlDatabase
1759537136A	AfroAme	America	USA	IlluminaIControlDatabase
1759537163A	AfroAme	America	USA	IlluminaIControlDatabase
1759537194A	AfroAme	America	USA	IlluminaIControlDatabase
1759537209A	AfroAme	America	USA	IlluminaIControlDatabase
1759537213A	AfroAme	America	USA	IlluminaIControlDatabase
1759537220A	AfroAme	America	USA	IlluminaIControlDatabase
1759537221A	AfroAme	America	USA	IlluminaIControlDatabase
1759537223A	AfroAme	America	USA	IlluminaIControlDatabase
1759537242A	AfroAme	America	USA	IlluminaIControlDatabase
1759537243A	AfroAme	America	USA	IlluminaIControlDatabase
1759537259A	AfroAme	America	USA	IlluminaIControlDatabase
1759537261A	AfroAme	America	USA	IlluminaIControlDatabase
1759537379A	AfroAme	America	USA	IlluminaIControlDatabase
1759537398A	AfroAme	America	USA	IlluminaIControlDatabase
1759537446A	AfroAme	America	USA	IlluminaIControlDatabase
1759537552A	AfroAme	America	USA	IlluminaIControlDatabase
1759537595A	AfroAme	America	USA	IlluminaIControlDatabase
1759537598A	AfroAme	America	USA	IlluminaIControlDatabase
1759537600A	AfroAme	America	USA	IlluminaIControlDatabase
1759545303A	AfroAme	America	USA	IlluminaIControlDatabase
1759545347A	AfroAme	America	USA	IlluminaIControlDatabase
1759545387A	AfroAme	America	USA	IlluminaIControlDatabase
1759545401A	AfroAme	America	USA	IlluminaIControlDatabase
1759545402A	AfroAme	America	USA	IlluminaIControlDatabase
1759545424A	AfroAme	America	USA	IlluminaIControlDatabase
1759545546A	AfroAme	America	USA	IlluminaIControlDatabase
1759545555A	AfroAme	America	USA	IlluminaIControlDatabase
1759545599A	AfroAme	America	USA	IlluminaIControlDatabase
1765241086A	AfroAme	America	USA	IlluminaIControlDatabase
1765241098A	AfroAme	America	USA	IlluminaIControlDatabase
1765241106A	AfroAme	America	USA	IlluminaIControlDatabase
1765241118A	AfroAme	America	USA	IlluminaIControlDatabase
1765241140A	AfroAme	America	USA	IlluminaIControlDatabase
1765241521A	AfroAme	America	USA	IlluminaIControlDatabase
1765259019A	AfroAme	America	USA	IlluminaIControlDatabase
1765259021A	AfroAme	America	USA	IlluminaIControlDatabase
1765259191A	AfroAme	America	USA	IlluminaIControlDatabase
1765259197A	AfroAme	America	USA	IlluminaIControlDatabase
1765259200A	AfroAme	America	USA	IlluminaIControlDatabase
1765259208A	AfroAme	America	USA	IlluminaIControlDatabase
1765259221A	AfroAme	America	USA	IlluminaIControlDatabase
1767676063A	AfroAme	America	USA	IlluminaIControlDatabase
1767676103A	AfroAme	America	USA	IlluminaIControlDatabase
1767676112A	AfroAme	America	USA	IlluminaIControlDatabase
1767676265A	AfroAme	America	USA	IlluminaIControlDatabase
1767676273A	AfroAme	America	USA	IlluminaIControlDatabase
1767676287A	AfroAme	America	USA	IlluminaIControlDatabase
1767676300A	AfroAme	America	USA	IlluminaIControlDatabase
1767676315A	AfroAme	America	USA	IlluminaIControlDatabase
1767676317A	AfroAme	America	USA	IlluminaIControlDatabase
1767676318A	AfroAme	America	USA	IlluminaIControlDatabase
1767676325A	AfroAme	America	USA	IlluminaIControlDatabase
1767676347A	AfroAme	America	USA	IlluminaIControlDatabase
1767676367A	AfroAme	America	USA	IlluminaIControlDatabase
1767676389A	AfroAme	America	USA	IlluminaIControlDatabase
1767676419A	AfroAme	America	USA	IlluminaIControlDatabase
1767676421A	AfroAme	America	USA	IlluminaIControlDatabase
1767676434A	AfroAme	America	USA	IlluminaIControlDatabase
1767676435A	AfroAme	America	USA	IlluminaIControlDatabase
1767676443A	AfroAme	America	USA	IlluminaIControlDatabase
1767676460A	AfroAme	America	USA	IlluminaIControlDatabase
1767676470A	AfroAme	America	USA	IlluminaIControlDatabase
1767676516A	AfroAme	America	USA	IlluminaIControlDatabase
1767676519A	AfroAme	America	USA	IlluminaIControlDatabase
1767676524A	AfroAme	America	USA	IlluminaIControlDatabase
1767676558A	AfroAme	America	USA	IlluminaIControlDatabase
1767676561A	AfroAme	America	USA	IlluminaIControlDatabase
1767676562A	AfroAme	America	USA	IlluminaIControlDatabase
1767676584A	AfroAme	America	USA	IlluminaIControlDatabase
1767684019A	AfroAme	America	USA	IlluminaIControlDatabase
1767684052A	AfroAme	America	USA	IlluminaIControlDatabase
1767684142A	AfroAme	America	USA	IlluminaIControlDatabase
1767684144A	AfroAme	America	USA	IlluminaIControlDatabase
1767684232A	AfroAme	America	USA	IlluminaIControlDatabase
1767684260A	AfroAme	America	USA	IlluminaIControlDatabase
1767684267A	AfroAme	America	USA	IlluminaIControlDatabase
1767684318A	AfroAme	America	USA	IlluminaIControlDatabase
1767684366A	AfroAme	America	USA	IlluminaIControlDatabase
1767684371A	AfroAme	America	USA	IlluminaIControlDatabase
1767684430A	AfroAme	America	USA	IlluminaIControlDatabase
1767684438A	AfroAme	America	USA	IlluminaIControlDatabase
1767684440A	AfroAme	America	USA	IlluminaIControlDatabase
1767684468A	AfroAme	America	USA	IlluminaIControlDatabase
1767684483A	AfroAme	America	USA	IlluminaIControlDatabase
1767684524A	AfroAme	America	USA	IlluminaIControlDatabase
1767684563A	AfroAme	America	USA	IlluminaIControlDatabase
1767684565A	AfroAme	America	USA	IlluminaIControlDatabase
1767684567A	AfroAme	America	USA	IlluminaIControlDatabase
1773195040A	AfroAme	America	USA	IlluminaIControlDatabase
1773195147A	AfroAme	America	USA	IlluminaIControlDatabase
1773195197A	AfroAme	America	USA	IlluminaIControlDatabase
1773195198A	AfroAme	America	USA	IlluminaIControlDatabase
1773195201A	AfroAme	America	USA	IlluminaIControlDatabase
1773195203A	AfroAme	America	USA	IlluminaIControlDatabase
1773195222A	AfroAme	America	USA	IlluminaIControlDatabase
1773195232A	AfroAme	America	USA	IlluminaIControlDatabase
1773195240A	AfroAme	America	USA	IlluminaIControlDatabase
1773195243A	AfroAme	America	USA	IlluminaIControlDatabase
1773195244A	AfroAme	America	USA	IlluminaIControlDatabase
1773195248A	AfroAme	America	USA	IlluminaIControlDatabase
1773195251A	AfroAme	America	USA	IlluminaIControlDatabase
1773195292A	AfroAme	America	USA	IlluminaIControlDatabase
1773195294A	AfroAme	America	USA	IlluminaIControlDatabase
1773195305A	AfroAme	America	USA	IlluminaIControlDatabase
1773195365A	AfroAme	America	USA	IlluminaIControlDatabase
1773195366A	AfroAme	America	USA	IlluminaIControlDatabase
1773195380A	AfroAme	America	USA	IlluminaIControlDatabase
1773195381A	AfroAme	America	USA	IlluminaIControlDatabase
1773195389A	AfroAme	America	USA	IlluminaIControlDatabase
1773195396A	AfroAme	America	USA	IlluminaIControlDatabase
1773195420A	AfroAme	America	USA	IlluminaIControlDatabase
1773195452A	AfroAme	America	USA	IlluminaIControlDatabase
1773195462A	AfroAme	America	USA	IlluminaIControlDatabase
1773195495A	AfroAme	America	USA	IlluminaIControlDatabase
1773195545A	AfroAme	America	USA	IlluminaIControlDatabase
1773195549A	AfroAme	America	USA	IlluminaIControlDatabase
1773195555A	AfroAme	America	USA	IlluminaIControlDatabase
1773195556A	AfroAme	America	USA	IlluminaIControlDatabase
1773195557A	AfroAme	America	USA	IlluminaIControlDatabase
1773195558A	AfroAme	America	USA	IlluminaIControlDatabase
1773195564A	AfroAme	America	USA	IlluminaIControlDatabase
1773195566A	AfroAme	America	USA	IlluminaIControlDatabase
1773195570A	AfroAme	America	USA	IlluminaIControlDatabase
1773195580A	AfroAme	America	USA	IlluminaIControlDatabase
1773195581A	AfroAme	America	USA	IlluminaIControlDatabase
1773195582A	AfroAme	America	USA	IlluminaIControlDatabase
1773195590A	AfroAme	America	USA	IlluminaIControlDatabase
1780846009A	AfroAme	America	USA	IlluminaIControlDatabase
1780846025A	AfroAme	America	USA	IlluminaIControlDatabase
1780846044A	AfroAme	America	USA	IlluminaIControlDatabase
1780846045A	AfroAme	America	USA	IlluminaIControlDatabase
1780846092A	AfroAme	America	USA	IlluminaIControlDatabase
1780846093A	AfroAme	America	USA	IlluminaIControlDatabase
1780846105A	AfroAme	America	USA	IlluminaIControlDatabase
1780846126A	AfroAme	America	USA	IlluminaIControlDatabase
1780846131A	AfroAme	America	USA	IlluminaIControlDatabase
1780846170A	AfroAme	America	USA	IlluminaIControlDatabase
1780846249A	AfroAme	America	USA	IlluminaIControlDatabase
1780846270A	AfroAme	America	USA	IlluminaIControlDatabase
1780846284A	AfroAme	America	USA	IlluminaIControlDatabase
1780846306A	AfroAme	America	USA	IlluminaIControlDatabase
1780846313A	AfroAme	America	USA	IlluminaIControlDatabase
1780846328A	AfroAme	America	USA	IlluminaIControlDatabase
1780846332A	AfroAme	America	USA	IlluminaIControlDatabase
1780846344A	AfroAme	America	USA	IlluminaIControlDatabase
1780846356A	AfroAme	America	USA	IlluminaIControlDatabase
1780846407A	AfroAme	America	USA	IlluminaIControlDatabase
1780846455A	AfroAme	America	USA	IlluminaIControlDatabase
1780846457A	AfroAme	America	USA	IlluminaIControlDatabase
1780846479A	AfroAme	America	USA	IlluminaIControlDatabase
1780846480A	AfroAme	America	USA	IlluminaIControlDatabase
1780846481A	AfroAme	America	USA	IlluminaIControlDatabase
1780846504A	AfroAme	America	USA	IlluminaIControlDatabase
1780846518A	AfroAme	America	USA	IlluminaIControlDatabase
1780846519A	AfroAme	America	USA	IlluminaIControlDatabase
1780846534A	AfroAme	America	USA	IlluminaIControlDatabase
1782690003A	AfroAme	America	USA	IlluminaIControlDatabase
1782690008A	AfroAme	America	USA	IlluminaIControlDatabase
1782690031A	AfroAme	America	USA	IlluminaIControlDatabase
1782690033A	AfroAme	America	USA	IlluminaIControlDatabase
1782690039A	AfroAme	America	USA	IlluminaIControlDatabase
1782690073A	AfroAme	America	USA	IlluminaIControlDatabase
1782690074A	AfroAme	America	USA	IlluminaIControlDatabase
1782690089A	AfroAme	America	USA	IlluminaIControlDatabase
1782690113A	AfroAme	America	USA	IlluminaIControlDatabase
1782690130A	AfroAme	America	USA	IlluminaIControlDatabase
1782690136A	AfroAme	America	USA	IlluminaIControlDatabase
1782690138A	AfroAme	America	USA	IlluminaIControlDatabase
1782690162A	AfroAme	America	USA	IlluminaIControlDatabase
1782690187A	AfroAme	America	USA	IlluminaIControlDatabase
1782690211A	AfroAme	America	USA	IlluminaIControlDatabase
1782690214A	AfroAme	America	USA	IlluminaIControlDatabase
1782690215A	AfroAme	America	USA	IlluminaIControlDatabase
1782690228A	AfroAme	America	USA	IlluminaIControlDatabase
1782690257A	AfroAme	America	USA	IlluminaIControlDatabase
1782690273A	AfroAme	America	USA	IlluminaIControlDatabase
1782690303A	AfroAme	America	USA	IlluminaIControlDatabase
1782690313A	AfroAme	America	USA	IlluminaIControlDatabase
1782690331A	AfroAme	America	USA	IlluminaIControlDatabase
1782690335A	AfroAme	America	USA	IlluminaIControlDatabase
1782690360A	AfroAme	America	USA	IlluminaIControlDatabase
1782690366A	AfroAme	America	USA	IlluminaIControlDatabase
1782690369A	AfroAme	America	USA	IlluminaIControlDatabase
1782690402A	AfroAme	America	USA	IlluminaIControlDatabase
1782690430A	AfroAme	America	USA	IlluminaIControlDatabase
1782690431A	AfroAme	America	USA	IlluminaIControlDatabase
1782690432A	AfroAme	America	USA	IlluminaIControlDatabase
1782690445A	AfroAme	America	USA	IlluminaIControlDatabase
1782690446A	AfroAme	America	USA	IlluminaIControlDatabase
1782690466A	AfroAme	America	USA	IlluminaIControlDatabase
1782690469A	AfroAme	America	USA	IlluminaIControlDatabase
1782690585A	AfroAme	America	USA	IlluminaIControlDatabase
1782690589A	AfroAme	America	USA	IlluminaIControlDatabase
1788477007A	AfroAme	America	USA	IlluminaIControlDatabase
1788477023A	AfroAme	America	USA	IlluminaIControlDatabase
1788477038A	AfroAme	America	USA	IlluminaIControlDatabase
1788477040A	AfroAme	America	USA	IlluminaIControlDatabase
1788477052A	AfroAme	America	USA	IlluminaIControlDatabase
1788477054A	AfroAme	America	USA	IlluminaIControlDatabase
1788477101A	AfroAme	America	USA	IlluminaIControlDatabase
1788477128A	AfroAme	America	USA	IlluminaIControlDatabase
1788477260A	AfroAme	America	USA	IlluminaIControlDatabase
1788477283A	AfroAme	America	USA	IlluminaIControlDatabase
1788477288A	AfroAme	America	USA	IlluminaIControlDatabase
1791043014A	AfroAme	America	USA	IlluminaIControlDatabase
1791043039A	AfroAme	America	USA	IlluminaIControlDatabase
1791043041A	AfroAme	America	USA	IlluminaIControlDatabase
1791043043A	AfroAme	America	USA	IlluminaIControlDatabase
1791043065A	AfroAme	America	USA	IlluminaIControlDatabase
1791043153A	AfroAme	America	USA	IlluminaIControlDatabase
1791043185A	AfroAme	America	USA	IlluminaIControlDatabase
1791043186A	AfroAme	America	USA	IlluminaIControlDatabase
1791043188A	AfroAme	America	USA	IlluminaIControlDatabase
1791043199A	AfroAme	America	USA	IlluminaIControlDatabase
1791043201A	AfroAme	America	USA	IlluminaIControlDatabase
1791043211A	AfroAme	America	USA	IlluminaIControlDatabase
1791043231A	AfroAme	America	USA	IlluminaIControlDatabase
1791043263A	AfroAme	America	USA	IlluminaIControlDatabase
1791043279A	AfroAme	America	USA	IlluminaIControlDatabase
1791043289A	AfroAme	America	USA	IlluminaIControlDatabase
1791043308A	AfroAme	America	USA	IlluminaIControlDatabase
1792927066A	AfroAme	America	USA	IlluminaIControlDatabase
1792927103A	AfroAme	America	USA	IlluminaIControlDatabase
1793031001A	AfroAme	America	USA	IlluminaIControlDatabase
1793031004A	AfroAme	America	USA	IlluminaIControlDatabase
1793031026A	AfroAme	America	USA	IlluminaIControlDatabase
1793031027A	AfroAme	America	USA	IlluminaIControlDatabase
1793031030A	AfroAme	America	USA	IlluminaIControlDatabase
1793031031A	AfroAme	America	USA	IlluminaIControlDatabase
1793031035A	AfroAme	America	USA	IlluminaIControlDatabase
1793031037A	AfroAme	America	USA	IlluminaIControlDatabase
1793031044A	AfroAme	America	USA	IlluminaIControlDatabase
1793031045A	AfroAme	America	USA	IlluminaIControlDatabase
1793031063A	AfroAme	America	USA	IlluminaIControlDatabase
1793031078A	AfroAme	America	USA	IlluminaIControlDatabase
1793031079A	AfroAme	America	USA	IlluminaIControlDatabase
1793031088A	AfroAme	America	USA	IlluminaIControlDatabase
1793031091A	AfroAme	America	USA	IlluminaIControlDatabase
1793031093A	AfroAme	America	USA	IlluminaIControlDatabase
1793031111A	AfroAme	America	USA	IlluminaIControlDatabase
1793031129A	AfroAme	America	USA	IlluminaIControlDatabase
1793031144A	AfroAme	America	USA	IlluminaIControlDatabase
1793031155A	AfroAme	America	USA	IlluminaIControlDatabase
1793031158A	AfroAme	America	USA	IlluminaIControlDatabase
1793031162A	AfroAme	America	USA	IlluminaIControlDatabase
1793031168A	AfroAme	America	USA	IlluminaIControlDatabase
1793031206A	AfroAme	America	USA	IlluminaIControlDatabase
1793031217A	AfroAme	America	USA	IlluminaIControlDatabase
1793031232A	AfroAme	America	USA	IlluminaIControlDatabase
1793031246A	AfroAme	America	USA	IlluminaIControlDatabase
1793031263A	AfroAme	America	USA	IlluminaIControlDatabase
1793031274A	AfroAme	America	USA	IlluminaIControlDatabase
1793031276A	AfroAme	America	USA	IlluminaIControlDatabase
1793031301A	AfroAme	America	USA	IlluminaIControlDatabase
1793031305A	AfroAme	America	USA	IlluminaIControlDatabase
1793031326A	AfroAme	America	USA	IlluminaIControlDatabase
1793031332A	AfroAme	America	USA	IlluminaIControlDatabase
1793031355A	AfroAme	America	USA	IlluminaIControlDatabase
1793031387A	AfroAme	America	USA	IlluminaIControlDatabase
1793031396A	AfroAme	America	USA	IlluminaIControlDatabase
1793031397A	AfroAme	America	USA	IlluminaIControlDatabase
1793031401A	AfroAme	America	USA	IlluminaIControlDatabase
1793031402A	AfroAme	America	USA	IlluminaIControlDatabase
1793031447A	AfroAme	America	USA	IlluminaIControlDatabase
1793031549A	AfroAme	America	USA	IlluminaIControlDatabase
1794498461A	AfroAme	America	USA	IlluminaIControlDatabase
1794498560A	AfroAme	America	USA	IlluminaIControlDatabase
1794498562A	AfroAme	America	USA	IlluminaIControlDatabase
1796039092A	AfroAme	America	USA	IlluminaIControlDatabase
1796039101A	AfroAme	America	USA	IlluminaIControlDatabase
1796039156A	AfroAme	America	USA	IlluminaIControlDatabase
1796039283A	AfroAme	America	USA	IlluminaIControlDatabase
1796039361A	AfroAme	America	USA	IlluminaIControlDatabase
1796039391A	AfroAme	America	USA	IlluminaIControlDatabase
1796039406A	AfroAme	America	USA	IlluminaIControlDatabase
1796039412A	AfroAme	America	USA	IlluminaIControlDatabase
1796039430A	AfroAme	America	USA	IlluminaIControlDatabase
1796039436A	AfroAme	America	USA	IlluminaIControlDatabase
1796039472A	AfroAme	America	USA	IlluminaIControlDatabase
1796039507A	AfroAme	America	USA	IlluminaIControlDatabase
1796039523A	AfroAme	America	USA	IlluminaIControlDatabase
1796039534A	AfroAme	America	USA	IlluminaIControlDatabase
1796039552A	AfroAme	America	USA	IlluminaIControlDatabase
1796039569A	AfroAme	America	USA	IlluminaIControlDatabase
1796039582A	AfroAme	America	USA	IlluminaIControlDatabase
1796039584A	AfroAme	America	USA	IlluminaIControlDatabase
1796039588A	AfroAme	America	USA	IlluminaIControlDatabase
1796039599A	AfroAme	America	USA	IlluminaIControlDatabase
1800835133A	AfroAme	America	USA	IlluminaIControlDatabase
1800835155A	AfroAme	America	USA	IlluminaIControlDatabase
1800835165A	AfroAme	America	USA	IlluminaIControlDatabase
1800835185A	AfroAme	America	USA	IlluminaIControlDatabase
1800835229A	AfroAme	America	USA	IlluminaIControlDatabase
1800835255A	AfroAme	America	USA	IlluminaIControlDatabase
1800835257A	AfroAme	America	USA	IlluminaIControlDatabase
1800835258A	AfroAme	America	USA	IlluminaIControlDatabase
1800835299A	AfroAme	America	USA	IlluminaIControlDatabase
1800835303A	AfroAme	America	USA	IlluminaIControlDatabase
1800835305A	AfroAme	America	USA	IlluminaIControlDatabase
1800835309A	AfroAme	America	USA	IlluminaIControlDatabase
1800835314A	AfroAme	America	USA	IlluminaIControlDatabase
1800835315A	AfroAme	America	USA	IlluminaIControlDatabase
1800835355A	AfroAme	America	USA	IlluminaIControlDatabase
1800835358A	AfroAme	America	USA	IlluminaIControlDatabase
1800835366A	AfroAme	America	USA	IlluminaIControlDatabase
1800835399A	AfroAme	America	USA	IlluminaIControlDatabase
1800835426A	AfroAme	America	USA	IlluminaIControlDatabase
1800835510A	AfroAme	America	USA	IlluminaIControlDatabase
1800835511A	AfroAme	America	USA	IlluminaIControlDatabase
1800835529A	AfroAme	America	USA	IlluminaIControlDatabase
1800835535A	AfroAme	America	USA	IlluminaIControlDatabase
1800835543A	AfroAme	America	USA	IlluminaIControlDatabase
1800835564A	AfroAme	America	USA	IlluminaIControlDatabase
1800835579A	AfroAme	America	USA	IlluminaIControlDatabase
1800835586A	AfroAme	America	USA	IlluminaIControlDatabase
1803147002A	AfroAme	America	USA	IlluminaIControlDatabase
1803147005A	AfroAme	America	USA	IlluminaIControlDatabase
1803147012A	AfroAme	America	USA	IlluminaIControlDatabase
1803147018A	AfroAme	America	USA	IlluminaIControlDatabase
1803147029A	AfroAme	America	USA	IlluminaIControlDatabase
1803147036A	AfroAme	America	USA	IlluminaIControlDatabase
1803147038A	AfroAme	America	USA	IlluminaIControlDatabase
1803147043A	AfroAme	America	USA	IlluminaIControlDatabase
1803147044A	AfroAme	America	USA	IlluminaIControlDatabase
1803147046A	AfroAme	America	USA	IlluminaIControlDatabase
1803147052A	AfroAme	America	USA	IlluminaIControlDatabase
1803147058A	AfroAme	America	USA	IlluminaIControlDatabase
1803147061A	AfroAme	America	USA	IlluminaIControlDatabase
1803147065A	AfroAme	America	USA	IlluminaIControlDatabase
1803147081A	AfroAme	America	USA	IlluminaIControlDatabase
1803147085A	AfroAme	America	USA	IlluminaIControlDatabase
1803147089A	AfroAme	America	USA	IlluminaIControlDatabase
1803147092A	AfroAme	America	USA	IlluminaIControlDatabase
1803147115A	AfroAme	America	USA	IlluminaIControlDatabase
1803147118A	AfroAme	America	USA	IlluminaIControlDatabase
1803147131A	AfroAme	America	USA	IlluminaIControlDatabase
1803147138A	AfroAme	America	USA	IlluminaIControlDatabase
1803147140A	AfroAme	America	USA	IlluminaIControlDatabase
1803147146A	AfroAme	America	USA	IlluminaIControlDatabase
1803147155A	AfroAme	America	USA	IlluminaIControlDatabase
1803147157A	AfroAme	America	USA	IlluminaIControlDatabase
1803147159A	AfroAme	America	USA	IlluminaIControlDatabase
1803147160A	AfroAme	America	USA	IlluminaIControlDatabase
1803147161A	AfroAme	America	USA	IlluminaIControlDatabase
1803147162A	AfroAme	America	USA	IlluminaIControlDatabase
1803147164A	AfroAme	America	USA	IlluminaIControlDatabase
1803147165A	AfroAme	America	USA	IlluminaIControlDatabase
1803147190A	AfroAme	America	USA	IlluminaIControlDatabase
1803147197A	AfroAme	America	USA	IlluminaIControlDatabase
1803147206A	AfroAme	America	USA	IlluminaIControlDatabase
1803147218A	AfroAme	America	USA	IlluminaIControlDatabase
1803147225A	AfroAme	America	USA	IlluminaIControlDatabase
1803147226A	AfroAme	America	USA	IlluminaIControlDatabase
1803147229A	AfroAme	America	USA	IlluminaIControlDatabase
1803147247A	AfroAme	America	USA	IlluminaIControlDatabase
1803147248A	AfroAme	America	USA	IlluminaIControlDatabase
1803147260A	AfroAme	America	USA	IlluminaIControlDatabase
1803147266A	AfroAme	America	USA	IlluminaIControlDatabase
1803147296A	AfroAme	America	USA	IlluminaIControlDatabase
1803147308A	AfroAme	America	USA	IlluminaIControlDatabase
1803147330A	AfroAme	America	USA	IlluminaIControlDatabase
1803147361A	AfroAme	America	USA	IlluminaIControlDatabase
1803147372A	AfroAme	America	USA	IlluminaIControlDatabase
1803147459A	AfroAme	America	USA	IlluminaIControlDatabase
1803147500A	AfroAme	America	USA	IlluminaIControlDatabase
1813290303A	AfroAme	America	USA	IlluminaIControlDatabase
1813290353A	AfroAme	America	USA	IlluminaIControlDatabase
1813290409A	AfroAme	America	USA	IlluminaIControlDatabase
1813290445A	AfroAme	America	USA	IlluminaIControlDatabase
1813290464A	AfroAme	America	USA	IlluminaIControlDatabase
1813290506A	AfroAme	America	USA	IlluminaIControlDatabase
1813290541A	AfroAme	America	USA	IlluminaIControlDatabase
1813290568A	AfroAme	America	USA	IlluminaIControlDatabase
1813290582A	AfroAme	America	USA	IlluminaIControlDatabase
1814233040A	AfroAme	America	USA	IlluminaIControlDatabase
1814233052A	AfroAme	America	USA	IlluminaIControlDatabase
1814233055A	AfroAme	America	USA	IlluminaIControlDatabase
1814233057A	AfroAme	America	USA	IlluminaIControlDatabase
1814233064A	AfroAme	America	USA	IlluminaIControlDatabase
1814233085A	AfroAme	America	USA	IlluminaIControlDatabase
1814233093A	AfroAme	America	USA	IlluminaIControlDatabase
1814233109A	AfroAme	America	USA	IlluminaIControlDatabase
1814233151A	AfroAme	America	USA	IlluminaIControlDatabase
1814233190A	AfroAme	America	USA	IlluminaIControlDatabase
1814233195A	AfroAme	America	USA	IlluminaIControlDatabase
1814233198A	AfroAme	America	USA	IlluminaIControlDatabase
1814233200A	AfroAme	America	USA	IlluminaIControlDatabase
1814233213A	AfroAme	America	USA	IlluminaIControlDatabase
1814233233A	AfroAme	America	USA	IlluminaIControlDatabase
1814233244A	AfroAme	America	USA	IlluminaIControlDatabase
1814233248A	AfroAme	America	USA	IlluminaIControlDatabase
1814233249A	AfroAme	America	USA	IlluminaIControlDatabase
1814233325A	AfroAme	America	USA	IlluminaIControlDatabase
1814233351A	AfroAme	America	USA	IlluminaIControlDatabase
1814233362A	AfroAme	America	USA	IlluminaIControlDatabase
1814233428A	AfroAme	America	USA	IlluminaIControlDatabase
1814233430A	AfroAme	America	USA	IlluminaIControlDatabase
1814233448A	AfroAme	America	USA	IlluminaIControlDatabase
1814233449A	AfroAme	America	USA	IlluminaIControlDatabase
1814233470A	AfroAme	America	USA	IlluminaIControlDatabase
1814233509A	AfroAme	America	USA	IlluminaIControlDatabase
1814233510A	AfroAme	America	USA	IlluminaIControlDatabase
1814233515A	AfroAme	America	USA	IlluminaIControlDatabase
1814233547A	AfroAme	America	USA	IlluminaIControlDatabase
1814680020A	AfroAme	America	USA	IlluminaIControlDatabase
1814680051A	AfroAme	America	USA	IlluminaIControlDatabase
1814680059A	AfroAme	America	USA	IlluminaIControlDatabase
1814680063A	AfroAme	America	USA	IlluminaIControlDatabase
1814680064A	AfroAme	America	USA	IlluminaIControlDatabase
1814680073A	AfroAme	America	USA	IlluminaIControlDatabase
1814680081A	AfroAme	America	USA	IlluminaIControlDatabase
1814680083A	AfroAme	America	USA	IlluminaIControlDatabase
1814680094A	AfroAme	America	USA	IlluminaIControlDatabase
1814680096A	AfroAme	America	USA	IlluminaIControlDatabase
1814680108A	AfroAme	America	USA	IlluminaIControlDatabase
1814680139A	AfroAme	America	USA	IlluminaIControlDatabase
1814680173A	AfroAme	America	USA	IlluminaIControlDatabase
1814680182A	AfroAme	America	USA	IlluminaIControlDatabase
1814680194A	AfroAme	America	USA	IlluminaIControlDatabase
1814680197A	AfroAme	America	USA	IlluminaIControlDatabase
1814680209A	AfroAme	America	USA	IlluminaIControlDatabase
1814680210A	AfroAme	America	USA	IlluminaIControlDatabase
1814680223A	AfroAme	America	USA	IlluminaIControlDatabase
1814680244A	AfroAme	America	USA	IlluminaIControlDatabase
1814680377A	AfroAme	America	USA	IlluminaIControlDatabase
1814680378A	AfroAme	America	USA	IlluminaIControlDatabase
1814680380A	AfroAme	America	USA	IlluminaIControlDatabase
1814680396A	AfroAme	America	USA	IlluminaIControlDatabase
1814680411A	AfroAme	America	USA	IlluminaIControlDatabase
1814680415A	AfroAme	America	USA	IlluminaIControlDatabase
1814680447A	AfroAme	America	USA	IlluminaIControlDatabase
1814680504A	AfroAme	America	USA	IlluminaIControlDatabase
1814680507A	AfroAme	America	USA	IlluminaIControlDatabase
1814680509A	AfroAme	America	USA	IlluminaIControlDatabase
1814680510A	AfroAme	America	USA	IlluminaIControlDatabase
1814680517A	AfroAme	America	USA	IlluminaIControlDatabase
1814680539A	AfroAme	America	USA	IlluminaIControlDatabase
1814680570A	AfroAme	America	USA	IlluminaIControlDatabase
1814680593A	AfroAme	America	USA	IlluminaIControlDatabase
1815228013A	AfroAme	America	USA	IlluminaIControlDatabase
1815228134A	AfroAme	America	USA	IlluminaIControlDatabase
1815228136A	AfroAme	America	USA	IlluminaIControlDatabase
1815228147A	AfroAme	America	USA	IlluminaIControlDatabase
1815228232A	AfroAme	America	USA	IlluminaIControlDatabase
1815228235A	AfroAme	America	USA	IlluminaIControlDatabase
1815228242A	AfroAme	America	USA	IlluminaIControlDatabase
1815228252A	AfroAme	America	USA	IlluminaIControlDatabase
1815228280A	AfroAme	America	USA	IlluminaIControlDatabase
1815228290A	AfroAme	America	USA	IlluminaIControlDatabase
1815228293A	AfroAme	America	USA	IlluminaIControlDatabase
1815228362A	AfroAme	America	USA	IlluminaIControlDatabase
1815228449A	AfroAme	America	USA	IlluminaIControlDatabase
1815228471A	AfroAme	America	USA	IlluminaIControlDatabase
1815228490A	AfroAme	America	USA	IlluminaIControlDatabase
1820684044A	AfroAme	America	USA	IlluminaIControlDatabase
1820684175A	AfroAme	America	USA	IlluminaIControlDatabase
1820684176A	AfroAme	America	USA	IlluminaIControlDatabase
1820684177A	AfroAme	America	USA	IlluminaIControlDatabase
1820684346A	AfroAme	America	USA	IlluminaIControlDatabase
1820684369A	AfroAme	America	USA	IlluminaIControlDatabase
1820684374A	AfroAme	America	USA	IlluminaIControlDatabase
1820684427A	AfroAme	America	USA	IlluminaIControlDatabase
1820684454A	AfroAme	America	USA	IlluminaIControlDatabase
1820684459A	AfroAme	America	USA	IlluminaIControlDatabase
1820684529A	AfroAme	America	USA	IlluminaIControlDatabase
1820684537A	AfroAme	America	USA	IlluminaIControlDatabase
1825426298A	AfroAme	America	USA	IlluminaIControlDatabase
1825426378A	AfroAme	America	USA	IlluminaIControlDatabase
1828951053A	AfroAme	America	USA	IlluminaIControlDatabase
1828951077A	AfroAme	America	USA	IlluminaIControlDatabase
1831957013A	AfroAme	America	USA	IlluminaIControlDatabase
1831957014A	AfroAme	America	USA	IlluminaIControlDatabase
1832087033A	AfroAme	America	USA	IlluminaIControlDatabase
1832087040A	AfroAme	America	USA	IlluminaIControlDatabase
1832087054A	AfroAme	America	USA	IlluminaIControlDatabase
1832087056A	AfroAme	America	USA	IlluminaIControlDatabase
1832087060A	AfroAme	America	USA	IlluminaIControlDatabase
1832087073A	AfroAme	America	USA	IlluminaIControlDatabase
1832087096A	AfroAme	America	USA	IlluminaIControlDatabase
1832087097A	AfroAme	America	USA	IlluminaIControlDatabase
1832087127A	AfroAme	America	USA	IlluminaIControlDatabase
1832087129A	AfroAme	America	USA	IlluminaIControlDatabase
1832087153A	AfroAme	America	USA	IlluminaIControlDatabase
1832087179A	AfroAme	America	USA	IlluminaIControlDatabase
1832087232A	AfroAme	America	USA	IlluminaIControlDatabase
1832087255A	AfroAme	America	USA	IlluminaIControlDatabase
1832087307A	AfroAme	America	USA	IlluminaIControlDatabase
1832087508A	AfroAme	America	USA	IlluminaIControlDatabase
1836416437A	AfroAme	America	USA	IlluminaIControlDatabase
1836416440A	AfroAme	America	USA	IlluminaIControlDatabase
1836416598A	AfroAme	America	USA	IlluminaIControlDatabase
1837427046A	AfroAme	America	USA	IlluminaIControlDatabase
1837427047A	AfroAme	America	USA	IlluminaIControlDatabase
1837427048A	AfroAme	America	USA	IlluminaIControlDatabase
1837427587A	AfroAme	America	USA	IlluminaIControlDatabase
1837427597A	AfroAme	America	USA	IlluminaIControlDatabase
1838438012A	AfroAme	America	USA	IlluminaIControlDatabase
1838438013A	AfroAme	America	USA	IlluminaIControlDatabase
1838438015A	AfroAme	America	USA	IlluminaIControlDatabase
1838438037A	AfroAme	America	USA	IlluminaIControlDatabase
1838438039A	AfroAme	America	USA	IlluminaIControlDatabase
1838438047A	AfroAme	America	USA	IlluminaIControlDatabase
1838438090A	AfroAme	America	USA	IlluminaIControlDatabase
1838438096A	AfroAme	America	USA	IlluminaIControlDatabase
1838438132A	AfroAme	America	USA	IlluminaIControlDatabase
1838438137A	AfroAme	America	USA	IlluminaIControlDatabase
1838438143A	AfroAme	America	USA	IlluminaIControlDatabase
1838438158A	AfroAme	America	USA	IlluminaIControlDatabase
1838438159A	AfroAme	America	USA	IlluminaIControlDatabase
1838438160A	AfroAme	America	USA	IlluminaIControlDatabase
1838438163A	AfroAme	America	USA	IlluminaIControlDatabase
1838438174A	AfroAme	America	USA	IlluminaIControlDatabase
1838438201A	AfroAme	America	USA	IlluminaIControlDatabase
1838438227A	AfroAme	America	USA	IlluminaIControlDatabase
1838438242A	AfroAme	America	USA	IlluminaIControlDatabase
1838438250A	AfroAme	America	USA	IlluminaIControlDatabase
1838438254A	AfroAme	America	USA	IlluminaIControlDatabase
1838438257A	AfroAme	America	USA	IlluminaIControlDatabase
1838438267A	AfroAme	America	USA	IlluminaIControlDatabase
1838438272A	AfroAme	America	USA	IlluminaIControlDatabase
1838438282A	AfroAme	America	USA	IlluminaIControlDatabase
1838438322A	AfroAme	America	USA	IlluminaIControlDatabase
1838438332A	AfroAme	America	USA	IlluminaIControlDatabase
1838438334A	AfroAme	America	USA	IlluminaIControlDatabase
1838438335A	AfroAme	America	USA	IlluminaIControlDatabase
1838438339A	AfroAme	America	USA	IlluminaIControlDatabase
1838438340A	AfroAme	America	USA	IlluminaIControlDatabase
1838438506A	AfroAme	America	USA	IlluminaIControlDatabase
1838438545A	AfroAme	America	USA	IlluminaIControlDatabase
1838438546A	AfroAme	America	USA	IlluminaIControlDatabase
1838438553A	AfroAme	America	USA	IlluminaIControlDatabase
1838438554A	AfroAme	America	USA	IlluminaIControlDatabase
1838438579A	AfroAme	America	USA	IlluminaIControlDatabase
1846673017A	AfroAme	America	USA	IlluminaIControlDatabase
1846673033A	AfroAme	America	USA	IlluminaIControlDatabase
1846673063A	AfroAme	America	USA	IlluminaIControlDatabase
1846673065A	AfroAme	America	USA	IlluminaIControlDatabase
1846673169A	AfroAme	America	USA	IlluminaIControlDatabase
1846673204A	AfroAme	America	USA	IlluminaIControlDatabase
1846673209A	AfroAme	America	USA	IlluminaIControlDatabase
1846673350A	AfroAme	America	USA	IlluminaIControlDatabase
1846673467A	AfroAme	America	USA	IlluminaIControlDatabase
1846673530A	AfroAme	America	USA	IlluminaIControlDatabase
1846673745A	AfroAme	America	USA	IlluminaIControlDatabase
1846673807A	AfroAme	America	USA	IlluminaIControlDatabase
1846673882A	AfroAme	America	USA	IlluminaIControlDatabase
1848100056A	AfroAme	America	USA	IlluminaIControlDatabase
1848100057A	AfroAme	America	USA	IlluminaIControlDatabase
1848100058A	AfroAme	America	USA	IlluminaIControlDatabase
1848100059A	AfroAme	America	USA	IlluminaIControlDatabase
1848100067A	AfroAme	America	USA	IlluminaIControlDatabase
1848100163A	AfroAme	America	USA	IlluminaIControlDatabase
1848100164A	AfroAme	America	USA	IlluminaIControlDatabase
1848100310A	AfroAme	America	USA	IlluminaIControlDatabase
1848100421A	AfroAme	America	USA	IlluminaIControlDatabase
1848100443A	AfroAme	America	USA	IlluminaIControlDatabase
1848100455A	AfroAme	America	USA	IlluminaIControlDatabase
1848100597A	AfroAme	America	USA	IlluminaIControlDatabase
1848100623A	AfroAme	America	USA	IlluminaIControlDatabase
1848100630A	AfroAme	America	USA	IlluminaIControlDatabase
1848100709A	AfroAme	America	USA	IlluminaIControlDatabase
1848100750A	AfroAme	America	USA	IlluminaIControlDatabase
1848100798A	AfroAme	America	USA	IlluminaIControlDatabase
1849428022A	AfroAme	America	USA	IlluminaIControlDatabase
1849428024A	AfroAme	America	USA	IlluminaIControlDatabase
1849428052A	AfroAme	America	USA	IlluminaIControlDatabase
1849428084A	AfroAme	America	USA	IlluminaIControlDatabase
1849428114A	AfroAme	America	USA	IlluminaIControlDatabase
1849428134A	AfroAme	America	USA	IlluminaIControlDatabase
1849428144A	AfroAme	America	USA	IlluminaIControlDatabase
1849428160A	AfroAme	America	USA	IlluminaIControlDatabase
1849428187A	AfroAme	America	USA	IlluminaIControlDatabase
1849428213A	AfroAme	America	USA	IlluminaIControlDatabase
1849428217A	AfroAme	America	USA	IlluminaIControlDatabase
1849428227A	AfroAme	America	USA	IlluminaIControlDatabase
1849428259A	AfroAme	America	USA	IlluminaIControlDatabase
1849428280A	AfroAme	America	USA	IlluminaIControlDatabase
1849428297A	AfroAme	America	USA	IlluminaIControlDatabase
1849428298A	AfroAme	America	USA	IlluminaIControlDatabase
1849428303A	AfroAme	America	USA	IlluminaIControlDatabase
1849428308A	AfroAme	America	USA	IlluminaIControlDatabase
1849428355A	AfroAme	America	USA	IlluminaIControlDatabase
1849428368A	AfroAme	America	USA	IlluminaIControlDatabase
1849428429A	AfroAme	America	USA	IlluminaIControlDatabase
1849428483A	AfroAme	America	USA	IlluminaIControlDatabase
1849428554A	AfroAme	America	USA	IlluminaIControlDatabase
1849428556A	AfroAme	America	USA	IlluminaIControlDatabase
1849428621A	AfroAme	America	USA	IlluminaIControlDatabase
1853216126A	AfroAme	America	USA	IlluminaIControlDatabase
1853216186A	AfroAme	America	USA	IlluminaIControlDatabase
1853216196A	AfroAme	America	USA	IlluminaIControlDatabase
1853216253A	AfroAme	America	USA	IlluminaIControlDatabase
1853216275A	AfroAme	America	USA	IlluminaIControlDatabase
1853216278A	AfroAme	America	USA	IlluminaIControlDatabase
1853216286A	AfroAme	America	USA	IlluminaIControlDatabase
1853216302A	AfroAme	America	USA	IlluminaIControlDatabase
1853216326A	AfroAme	America	USA	IlluminaIControlDatabase
1853216404A	AfroAme	America	USA	IlluminaIControlDatabase
1853216459A	AfroAme	America	USA	IlluminaIControlDatabase
1853216482A	AfroAme	America	USA	IlluminaIControlDatabase
1853216557A	AfroAme	America	USA	IlluminaIControlDatabase
1853216571A	AfroAme	America	USA	IlluminaIControlDatabase
1853216719A	AfroAme	America	USA	IlluminaIControlDatabase
1859546877A	AfroAme	America	USA	IlluminaIControlDatabase
[truncated: 3,856 more rows]
