# Supplementary material for: Evaluating the Impact of Sex-Biased Genetic Admixture in the Americas through the Analysis of Haplotype Data
Source: Genes (Basel). 2021 Oct 7;12(10):1580. doi: 10.3390/genes12101580 (PMC8535939; doi:10.3390/genes12101580)
Supplement: Supplementary file 1 [file genes-12-01580-s001.zip › Supplementary/SupplementaryTable2.xlsx]

## Sheet: A) Continental proportions
	ADMIXTURE autosomes			ADMIXTURE X			ELAI autosomes			ELAI X			NNLS autosomes			NNLS X
Pop	Africa	Europe	America	Africa	Europe	America	Africa	Europe	America	Africa	Europe	America	Africa	Europe	America	Africa	Europe	America
ACB	0.879	0.114	0.007	0.908	0.075	0.017	0.881	0.113	0.006	0.92	0.072	0.008	0.882	0.113	0.005	0.93	0.06	0.01
AfroAme	0.714	0.257	0.028	0.737	0.208	0.055	0.717	0.255	0.028	0.741	0.22	0.04	0.724	0.249	0.027	0.76	0.21	0.03
Argentina	0.027	0.64	0.333	0.043	0.486	0.472	0.03	0.632	0.337	0.034	0.446	0.52	0.043	0.596	0.361	0.07	0.54	0.39
ASW	0.762	0.202	0.037	0.775	0.158	0.067	0.766	0.196	0.038	0.783	0.172	0.045	0.768	0.199	0.033	0.83	0.15	0.03
Caribbean	0.299	0.614	0.087	0.365	0.48	0.155	0.297	0.612	0.092	0.363	0.506	0.132	0.299	0.622	0.079	0.39	0.51	0.1
Chile	0.015	0.579	0.406	0.029	0.357	0.614	0.021	0.564	0.415	0.018	0.381	0.601	0.041	0.59	0.369	0.06	0.49	0.45
CLM	0.071	0.669	0.26	0.088	0.484	0.427	0.073	0.661	0.266	0.08	0.524	0.396	0.084	0.69	0.226	0.12	0.59	0.29
Colombian	0.087	0.58	0.333	0.092	0.375	0.533	0.093	0.568	0.338	0.088	0.419	0.493	0.109	0.609	0.282	0.1	0.54	0.36
Dominican	0.409	0.515	0.076	0.44	0.403	0.157	0.41	0.505	0.085	0.436	0.409	0.156	0.411	0.517	0.072	0.45	0.45	0.11
Ecuadorian	0.047	0.43	0.522	0.06	0.263	0.677	0.062	0.409	0.528	0.068	0.288	0.644	0.085	0.472	0.443	0.08	0.4	0.52
EuroAme	0.021	0.966	0.013	0.026	0.916	0.058	0.018	0.973	0.009	0.021	0.964	0.015	0.023	0.973	0.004	0.03	0.97	0.01
Mayas	0.007	0.138	0.855	0.044	0.127	0.829	0.02	0.119	0.861	0.021	0.065	0.915	0.039	0.207	0.754	0.06	0.29	0.65
MXL	0.032	0.492	0.476	0.04	0.327	0.634	0.04	0.475	0.485	0.035	0.333	0.631	0.058	0.506	0.437	0.07	0.45	0.48
PEL	0.022	0.23	0.748	0.046	0.114	0.84	0.031	0.221	0.749	0.029	0.125	0.846	0.043	0.292	0.665	0.07	0.31	0.63
Peru	0.029	0.295	0.676	0.054	0.21	0.736	0.041	0.283	0.676	0.027	0.139	0.834	0.042	0.326	0.632	0.07	0.31	0.62
Puerto	0.22	0.64	0.14	0.248	0.52	0.232	0.224	0.634	0.142	0.231	0.575	0.194	0.231	0.645	0.124	0.28	0.57	0.14
PUR	0.133	0.733	0.134	0.18	0.563	0.257	0.131	0.729	0.14	0.181	0.608	0.211	0.137	0.744	0.119	0.2	0.64	0.17
average	0.222	0.476	0.302	0.246	0.357	0.398	0.227	0.468	0.306	0.24	0.367	0.393	0.236	0.491	0.273	0.269	0.44	0.294

## Sheet: B) Corr ADM-ELAI
	Europe										America										Africa
	Auto/Auto					X/X					Auto/Auto					X/X					Auto/Auto					X/X
Population	r (P)	pvalue (P)	Abs Delta	sd delta	Wilcoxon test	r (P)	pvalue (P)	Abs Delta	sd delta	Wilcoxon test	r (P)	pvalue (P)	Abs Delta	sd delta	Wilcoxon test	r (P)	pvalue (P)	Abs Delta	sd delta	Wilcoxon test	r (P)	pvalue (P)	Abs Delta	sd delta	Wilcoxon test	r (P)	pvalue (P)	Abs Delta	sd delta	Wilcoxon test
ACB	0.991453	3.2e-59	0.00755307	0.006449	0.10183	0.97981	3.61e-47	0.0140359	0.0176662	0.948468	0.992036	3.24e-60	0.00247682	0.00248655	0.806525	0.77645	1.16e-14	0.011233	0.0169311	2.23e-10	0.994614	1.02e-65	0.00711617	0.00528172	0.056651	0.980537	1.11e-47	0.0179631	0.0185952	1.85e-05
AfroAme	0.998392	0	0.0100383	0.00880583	2.16e-21	0.99193	0	0.0274812	0.0285643	1.43e-19	0.994153	0	0.00469839	0.00462288	0.798858	0.94079	0	0.0253053	0.0279224	1.24e-183	0.998915	0	0.00922539	0.00778934	9.02e-25	0.995516	0	0.0229132	0.020069	3.78e-53
Argentina	0.995628	1.02e-102	0.0138409	0.0102749	1.33e-06	0.98574	1.15e-77	0.0490394	0.0305565	2.85e-16	0.996026	9.53e-105	0.0117926	0.0080936	0.000347039	0.98398	3.29e-75	0.0445396	0.0280342	6.27e-15	0.929834	2.44e-44	0.00645917	0.00565549	0.000104355	0.95453	2.6e-53	0.0134403	0.0140929	2.45e-05
ASW	0.990485	2.46e-47	0.0115886	0.00877206	0.00165873	0.96999	3.18e-34	0.0263129	0.0260423	0.300213	0.998861	1.01e-71	0.00460347	0.00438999	0.195225	0.95311	3.52e-29	0.0344994	0.0316238	5.31e-09	0.997056	8.4e-61	0.0098846	0.00761037	0.00431118	0.989794	1.57e-46	0.028927	0.0205676	4.68e-07
Caribbean	0.997898	0	0.0112311	0.00918895	7.71e-05	0.99042	0	0.0403909	0.0314563	7.01e-91	0.995675	0	0.00784138	0.00670581	2.03e-44	0.97498	0	0.035608	0.028669	5.73e-113	0.998374	0	0.0103821	0.00793539	3.31e-11	0.995024	0	0.0233005	0.0198709	0.121731
Chile	0.982161	5.47e-16	0.0192901	0.0100888	0.000346899	0.96807	1.74e-13	0.0487636	0.0249976	1.19e-06	0.987555	1.53e-17	0.0144686	0.00798435	0.00296426	0.96424	5.33e-13	0.0390707	0.0235454	2.1e-05	0.906361	6.33e-09	0.00557409	0.00496858	2.38e-06	0.721116	0.000152613	0.0149955	0.0154004	0.0010065
CLM	0.994169	1.43e-65	0.0127022	0.0107427	2.39e-05	0.98176	2.59e-49	0.0462235	0.0375571	1.82e-09	0.990058	5.95e-58	0.0119576	0.00884845	0.00147603	0.98117	7.4e-49	0.0449793	0.0343818	1.53e-08	0.994159	1.51e-65	0.00672365	0.00580054	0.00441863	0.988408	9.19e-56	0.0157224	0.0169262	0.0191185
Colombian	0.99473	2.94e-24	0.0159657	0.0102935	0.00057742	0.98246	2.8e-18	0.0497276	0.0387943	3.18e-05	0.991926	3.91e-22	0.0117605	0.00907932	0.0333508	0.98384	1.1e-18	0.0473724	0.0370182	6.01e-05	0.995305	7.8e-25	0.00964379	0.00614291	0.00208759	0.990862	1.62e-21	0.0118644	0.0187757	0.0322896
Dominican	0.993029	9.7e-25	0.0161296	0.0115112	0.00410753	0.98313	5.77e-20	0.0409004	0.0282918	0.0386129	0.991834	6.96e-24	0.0101391	0.0061478	6.74e-06	0.97414	1.14e-17	0.0337185	0.0287248	0.00958	0.99561	3.04e-27	0.0119512	0.010256	0.365859	0.991312	1.51e-23	0.0286394	0.0244905	0.66916
Ecuadorian	0.996134	2.12e-19	0.0209764	0.0105703	1.91e-06	0.98924	1.24e-15	0.03491	0.0310965	0.00927617	0.991365	1.93e-16	0.0124169	0.00969892	0.0477562	0.99197	1.04e-16	0.0420784	0.0300621	0.00225	0.989842	7.62e-16	0.0150593	0.00945666	3.81e-06	0.991873	1.15e-16	0.0126184	0.0216019	0.30445
EuroAme	0.995627	0	0.00861576	0.00932091	6.58e-181	0.95488	0	0.0562414	0.0354358	5.71e-237	0.977574	0	0.00546852	0.0064212	5.11e-124	0.78497	0	0.0480546	0.0339611	1.09e-240	0.997321	0	0.00447241	0.00687649	2.5e-35	0.988441	0	0.00975328	0.0160422	2.13e-197
Mayas	0.996238	0.000276803	0.0185538	0.0145913	0.03125	0.966	0.0074859	0.043981	0.0360059	0.21875	0.99476	0.000454948	0.0103954	0.0116006	0.21875	0.97705	0.00415853	0.044543	0.015709	0.0938	0.992565	0.000768715	0.0124679	0.00752088	0.03125	0.987288	0.00171712	0.019232	0.0204944	0.293968
MXL	0.99642	1.49e-58	0.0192183	0.0129225	3.44e-09	0.98791	1.36e-44	0.0377388	0.0328802	1.35e-06	0.996539	6.12e-59	0.0139091	0.0110957	2.37e-05	0.98929	5.63e-46	0.0343472	0.0296505	2.49e-06	0.92536	5.54e-24	0.00924963	0.00572996	7.96e-09	0.919886	3.37e-23	0.0139385	0.0181525	0.0125556
PEL	0.994998	1.21e-41	0.014357	0.0111486	8.62e-05	0.98252	7.97e-31	0.025937	0.0316341	0.0019341	0.99609	8.83e-44	0.0112013	0.00886996	0.402274	0.98834	2.56e-34	0.0302638	0.0298096	1.95e-05	0.988597	1.64e-34	0.00868623	0.00714113	2.27e-13	0.986236	6.91e-33	0.00798024	0.0159704	0.0351797
Peru	0.993561	4.45e-27	0.0160044	0.0105836	0.000149632	0.96466	3.61e-17	0.0377833	0.0325858	0.000140179	0.993306	7.52e-27	0.0125409	0.0120644	0.559245	0.9774	9.31e-20	0.0378507	0.0299546	1.53e-05	0.960651	1.5e-16	0.0125876	0.011086	3.73e-09	0.970755	2.91e-18	0.0117464	0.0163685	0.42248
Puerto	0.995072	1.32e-25	0.0116266	0.00946593	0.0217332	0.98066	1.64e-18	0.0531163	0.0324372	0.000108734	0.971207	1.85e-16	0.00794021	0.00704387	0.163821	0.97417	5.11e-17	0.039381	0.0285062	0.000575	0.997366	7.27e-29	0.00987146	0.00877282	0.0645504	0.990516	3.33e-22	0.0239473	0.0262405	0.0398413
PUR	0.993424	1.24e-67	0.010537	0.00840745	0.0280163	0.97276	3.53e-46	0.0521202	0.0396046	1.87e-09	0.955021	1.1e-38	0.012523	0.00840338	2.17e-05	0.95976	2.43e-40	0.0506657	0.0383359	1.69e-09	0.996423	7.25e-77	0.00849754	0.00631817	0.00772945	0.988397	4.9e-59	0.0241339	0.0185267	0.444179
Mean	0.994083		0.0140135			0.978349		0.0402767			0.989058		0.00977258			0.951509		0.0378536			0.979903		0.00928542			0.966499		0.0177127	0.0189521
ELAI higher
ADM higher

## Sheet: C) Corr ADM-NNLS
	Europe										America										Africa
	Auto/Auto					X/X					Auto/Auto					X/X					Auto/Auto					X/X
Population	r (P)	pvalue (P)	Abs Delta	sd delta	Wilcoxon test	r (P)	pvalue (P)	Abs Delta	sd delta	Wilcoxon test	r (P)	pvalue (P)	Abs Delta	sd delta	Wilcoxon test	r (P)	pvalue (P)	Abs Delta	sd delta	Wilcoxon test	r (P)	pvalue (P)	Abs Delta	sd delta	Wilcoxon test	r (P)	pvalue (P)	Abs Delta	sd delta	Wilcoxon test
ACB	0.988577	3.8e-55	0.00641104	0.00977685	0.00489744	0.965962	6.89e-40	0.0187422	0.0207876	0.970707	0.974593	5.87e-44	0.00412964	0.013745	0.911876	0.680233	2.43e-10	0.0121154	0.0181314	0.00373779	0.996262	7.29e-71	0.00549858	0.0050254	0.00686402	0.968003	9.53e-41	0.0235157	0.0228434	5e-05
AfroAme	0.989563	0	0.011598	0.0309954	1.86e-62	0.974908	0	0.0356468	0.0461116	0.902647	0.980375	0	0.00652199	0.0132863	1.36e-50	0.92649	0	0.0292782	0.0368514	7.66e-161	0.992456	0	0.0110515	0.0299299	8.88e-200	0.983103	0	0.0366786	0.0473369	1.76e-130
Argentina	0.980882	1.78e-71	0.0251524	0.021623	3.79e-07	0.945272	1.83e-49	0.0955595	0.0535664	1.82e-14	0.997738	1e-116	0.040038	0.0190769	1.98e-18	0.966988	5.38e-60	0.137324	0.050603	7.18e-18	0.685279	3.71e-15	0.0289264	0.0272028	1.46e-17	0.822724	8.85e-26	0.0518766	0.0410654	6.57e-18
ASW	0.991438	1.52e-48	0.00939549	0.01032	0.000140562	0.922187	1.6e-23	0.0355141	0.0441231	0.5616	0.99855	6.03e-69	0.00705251	0.0142089	0.0267257	0.952058	6.24e-29	0.0424852	0.0472455	3.17e-08	0.998816	2.85e-71	0.00832733	0.0068149	1.39e-09	0.980087	6.85e-39	0.0384376	0.0314454	7.62e-08
Caribbean	0.990166	0	0.0165014	0.0255692	0.000169847	0.954259	0	0.0591946	0.0555467	0.00335856	0.996869	0	0.0115635	0.0142384	2.06e-132	0.968284	0	0.0605395	0.0496157	4.19e-159	0.991486	0	0.0184452	0.0265218	1.36e-92	0.969774	0	0.0625937	0.0638525	1.29e-123
Chile	0.964594	4.83e-13	0.0244423	0.0158626	7.87e-06	0.828139	1.95e-06	0.117366	0.0627271	2.38e-07	0.989963	1.8e-18	0.0548811	0.0126231	2.38e-07	0.968145	1.7e-13	0.17137	0.034962	2.38e-07	0.432068	0.0446329	0.0317623	0.0136072	2.38e-07	0.17733	0.429827	0.0581724	0.0516723	2.62e-05
CLM	0.987949	3.28e-55	0.0195407	0.0127153	1.19e-05	0.946416	4.14e-34	0.0855408	0.0632664	3.93e-09	0.995163	3.03e-68	0.0341686	0.0165571	4.27e-13	0.981786	2.48e-49	0.128155	0.061595	4.67e-13	0.979747	7.97e-48	0.023182	0.0161387	1.53e-12	0.93526	1.78e-31	0.0581206	0.0500519	1.23e-11
Colombian	0.991443	7.61e-22	0.0216607	0.0137381	0.000108451	0.918974	9e-11	0.127529	0.0775222	4.08e-06	0.997787	1.38e-28	0.0453762	0.0164963	2.98e-08	0.968617	2.11e-15	0.153071	0.0747476	2.98e-08	0.983558	1.34e-18	0.0280938	0.0177116	5.96e-08	0.939281	3.61e-12	0.0486007	0.0498771	0.000621173
Dominican	0.994195	9.89e-26	0.0144385	0.0098817	0.969051	0.963346	8.46e-16	0.0540981	0.0431662	0.21351	0.992483	2.48e-24	0.00826625	0.00836688	0.000333883	0.975065	7.31e-18	0.0517589	0.0512559	2.37e-05	0.996403	2.53e-28	0.0152537	0.011785	4.8e-05	0.981481	1.84e-19	0.0509568	0.0419747	0.00112415
Ecuadorian	0.988639	1.97e-15	0.0283541	0.0138626	0.000133514	0.959678	8.45e-11	0.131653	0.0547827	9.54e-06	0.994836	2.46e-18	0.0680338	0.0164841	1.91e-06	0.96541	2.34e-11	0.171222	0.0556144	3.81e-06	0.961135	6.21e-11	0.0429081	0.0139037	1.91e-06	0.980931	1.56e-13	0.041172	0.0330185	1.91e-06
EuroAme	0.962749	0	0.0157228	0.0259968	4.49e-29	0.838337	0	0.0549144	0.0516331	2.75e-24	0.944787	0	0.00888113	0.0120468	1.26e-229	0.769679	1.34e-303	0.0475794	0.0345315	1.51e-237	0.96721	0	0.0114011	0.0255569	9.33e-61	0.858058	0	0.0430446	0.0612758	1.6e-127
Mayas	0.979236	0.00358054	0.079531	0.0209518	0.03125	0.96013	0.00949934	0.175134	0.0301555	0.03125	0.985967	0.00199128	0.117408	0.017491	0.03125	0.956226	0.0109215	0.232325	0.0259899	0.03125	0.914798	0.02947	0.0378369	0.0124523	0.03125	0.926034	0.0238784	0.0571317	0.0358917	0.03125
MXL	0.995939	4.19e-57	0.0264905	0.0203799	2.52e-08	0.945541	1.69e-27	0.124973	0.0729079	7.86e-10	0.997866	1.7e-64	0.0555944	0.0247169	5.69e-11	0.977058	2.81e-37	0.168878	0.0697657	6.36e-11	0.818011	2.46e-14	0.0326977	0.0134678	6.02e-11	0.695743	3.73e-09	0.0540012	0.0462737	5.46e-10
PEL	0.983247	3.43e-31	0.0621669	0.0297788	2.27e-13	0.912596	3.97e-17	0.149646	0.0592651	2.27e-13	0.993423	2.84e-39	0.0974227	0.0229907	2.27e-13	0.952227	3.26e-22	0.196159	0.05396	2.27e-13	0.951693	4.05e-22	0.0352296	0.014337	2.27e-13	0.957492	3.31e-23	0.0464152	0.0319618	2.27e-13
Peru	0.99093	4.48e-25	0.0560159	0.0241262	1.86e-09	0.878877	3.59e-10	0.147948	0.059106	3.73e-09	0.99433	8.03e-28	0.0925652	0.0251354	1.86e-09	0.950852	2.86e-15	0.193667	0.0546856	1.86e-09	0.929979	3e-13	0.0365459	0.0146746	1.86e-09	0.90772	1.09e-11	0.04887	0.0349619	1.86e-09
Puerto	0.986797	1.73e-20	0.0157619	0.0126653	0.317425	0.958521	1.38e-14	0.0594627	0.0420422	0.0678907	0.978636	5.35e-18	0.0194075	0.00871653	1.49e-08	0.96956	3.58e-16	0.081246	0.0585504	1.31e-06	0.986749	1.81e-20	0.0216346	0.01732	1.35e-05	0.951839	8.03e-14	0.0729669	0.0652626	0.000522196
PUR	0.988422	4.55e-59	0.014965	0.00911534	0.102857	0.946867	3.28e-36	0.0593512	0.0382618	0.00512396	0.982044	1.91e-52	0.0167452	0.00839487	8.83e-14	0.965422	1.32e-42	0.0903782	0.0568392	1.87e-13	0.988533	3.25e-59	0.0176482	0.0144602	1.7e-08	0.954307	1.89e-38	0.0732036	0.0543926	7.21e-12
Mean	0.985574		0.0263617			0.928378		0.0901337			0.987965		0.0404739			0.934947		0.115738			0.916128		0.0239084			0.881716		0.0509269
NNLS higher
ADM higher

## Sheet: D) Auto vs X all
	Europe			America			Africa
Population	ADM	ELAI	NNLS	ADM	ELAI	NNLS	ADM	ELAI	NNLS
ACB	/	/	/	/	/	/	0.00285365	0.000182824	6.51e-05
AfroAme	0.02577	0.986966	0.141109	0.0002928	0.000419617	0.187866	1.10799e-33	2.48541e-47	1.33014e-56
Argentina	2.97247e-11	3.33802e-07	4.95044e-07	4.7872e-11	2.91405e-08	0.0050199	/	/	/
ASW	/	/	/	/	/	/	0.279108	0.0585504	0.032071
Caribbean	2.37283e-63	2.24655e-31	4.90831e-58	2.11093e-05	6.16046e-05	0.0188785	2.07328e-43	7.23769e-47	1.96511e-59
Chile	9.53674e-06	1.0252e-05	7.31945e-05	2.38419e-06	2.0504e-05	0.000255108	/	/	/
CLM	3.8678e-08	1.40996e-06	2.56191e-07	3.48994e-06	1.04075e-07	0.000427246	/	/	/
Colombian	/	0.0398407	0.0443993	0.000508308	0.00101089	0.00622559	/	/	/
Dominican	0.270609	0.742361	0.272938	/	/	/	0.0284424	0.0648689	0.0668106
Ecuadorian	/	/	/	0.00140381	0.00106812	0.00912476	/	/	/
EuroAme	4.4237e-206	1.6326e-27	2.43629e-143	/	/	/	0.00955657	0.00518923	0.000322
Mayas	/	/	/	/	/	/	/	/	/
MXL	0.000230053	0.0116712	0.00249436	1.6162e-10	3.58449e-08	0.000681243	/	/	/
PEL	/	/	0.660614	1.60868e-05	0.00059686	0.663073	/	/	/
Peru	/	/	0.720021	0.0047682	0.0784549	0.954988	/	/	/
Puerto	0.032325	0.240976	0.0779853	/	/	/	/	/	/
PUR	2.58609e-09	2.20428e-07	1.21005e-09	/	/	/	/	/	/
	Autosomes higher
	chrX higher

## Sheet: E) Ratio tests
	EUROPE									AMERICA									AFRICA
	ADM-ELAI			ADM-NNLS			ELAI-NNLS			ADM-ELAI			ADM-NNLS			ELAI-NNLS			ADM-ELAI			ADM-NNLS			ELAI-NNLS
Population	r (Pearson)	cor.test pv	Wilcoxon test	r (P)	cor.test pv	Wilcoxon test	r (P)	cor.test pv	Wilcoxon test	r (P)	cor.test pv	Wilcoxon test	r (P)	cor.test pv	Wilcoxon test	r (P)	cor.test pv	Wilcoxon test	r (P)	cor.test pv	Wilcoxon test	r (P)	cor.test pv	Wilcoxon test	r (P)	cor.test pv	Wilcoxon test
ACB	/	/	/	/	/	/	/	/	/	/	/	/	/	/	/	/	/	/	0.986314	1.3e-52	0.00185651	0.98	3.09697e-51	0.00035907	0.99	2.40798e-54	0.0649101
AfroAme	0.9	3.95764e-130	7.59948e-23	0.82	8.36961e-84	0.000191915	0.82	1.33628e-85	1.40328e-05	0.9	3.29585e-07	0.123104	0.83	0.000400005	0.00231934	0.97	2.77678e-08	0.000610352	0.959647	0	6.86568e-18	0.95	0	3.52158e-42	0.94	0	4.76593e-12
Argentina	0.94	5.93719e-42	1.13321e-14	0.83	3.71745e-23	7.96508e-13	0.87	2.47888e-30	2.7e-05	0.9	6.99791e-24	8.04364e-08	0.91	1.98489e-21	2.4049e-10	0.88	7.87879e-19	1.70322e-08	/	/	/	/	/	/	/	/	/
ASW	/	/	/	/	/	/	/	/	/	/	/	/	/	/	/	/	/	/	0.960383	1.6e-30	0.0402429	0.98	3.35068e-36	2.96353e-06	0.95	4.3874e-28	0.0585504
Caribbean	0.87	2.28851e-258	7.37378e-64	0.84	1.09884e-213	6.87022e-05	0.79	2.68706e-176	1.00594e-18	0.92	5.78937e-18	0.000152718	0.91	7.73612e-15	7.2908e-07	0.96	2.6446e-20	4.67553e-08	0.916075	5.69e-199	0.0493571	0.93	6.2341e-212	1.02184e-26	0.88	2.61226e-166	1.20493e-12
Chile	0.81	2.35492e-05	9.53674e-06	0.69	0.00108925	3.8147e-06	0.79	1.22152e-05	0.97692	0.97	2.16309e-13	2.6226e-05	0.98	1.77246e-14	1.43051e-06	0.97	2.96391e-13	1.19209e-05	/	/	/	/	/	/	/	/	/
CLM	0.91	4.75154e-23	1.41806e-08	0.85	3.54265e-17	1.30332e-06	0.86	3.76769e-18	0.816467	0.88	1.21258e-10	0.000932003	0.98	1.2279e-10	0.0127869	0.98	7.51743e-11	0.000213623	/	/	/	/	/	/	/	/	/
Colombian	/	/	/	/	/	/	/	/	/	0.99	1.72834e-16	5.72205e-06	0.98	9.9762e-11	0.00622559	0.99	9.12264e-12	0.00753784	/	/	/	/	/	/	/	/	/
Dominican	0.92	4.06899e-08	0.00798607	0.9	1.4065e-07	0.414392	0.86	1.99442e-06	0.0437145	/	/	/	/	/	/	/	/	/	0.965249	3.79e-10	0.322067	0.97	2.42746e-10	0.229286	0.96	3.04362e-10	0.151897
Ecuadorian	/	/	/	/	/	/	/	/	/	0.97	5.10941e-10	0.00209045	0.95	1.01293e-08	0.0124817	0.99	6.40692e-13	0.000289917	/	/	/	/	/	/	/	/	/
EuroAme	0.69	8.00286e-216	3.23538e-224	0.4	7.45114e-60	1.69947e-20	0.47	6.04258e-86	7.64633e-156	/	/	/	/	/	/	/	/	/	0.982503	1.66e-20	0.253792	0.91	1.25663e-11	0.0078163	0.92	3.10337e-12	0.0252494
Mayas	/	/	/	/	/	/	/	/	/	/	/	/	/	/	/	/	/	/	/	/	/	/	/	/	/	/	/
MXL	0.8	4.23287e-07	3.72529e-09	0.77	5.7634e-07	7.09668e-07	0.79	8.23669e-09	0.774658	0.93	4.64547e-22	1.75199e-09	0.94	1.77622e-22	2.10449e-10	0.93	2.09721e-21	4.22642e-09	/	/	/	/	/	/	/	/	/
PEL	/	/	/	/	/	/	/	/	/	0.96	3.73757e-23	0.000121997	0.94	3.40891e-20	1.01636e-10	0.95	2.72765e-21	2.16035e-07	/	/	/	/	/	/	/	/	/
Peru	/	/	/	/	/	/	/	/	/	0.93	3.30923e-13	1.6652e-06	0.92	8.30712e-12	3.72529e-09	0.95	3.77554e-15	2.6077e-08	/	/	/	/	/	/	/	/	/
Puerto	0.85	1.13933e-06	0.000800133	0.87	2.11153e-07	0.25838	0.88	8.91641e-08	0.111054	/	/	/	/	/	/	/	/	/	/	/	/	/	/	/	/	/	/
PUR	0.87	4.82792e-21	5.03739e-05	0.87	1.67827e-20	0.0218852	0.86	2.10366e-21	0.0592388	/	/	/	/	/	/	/	/	/	/	/	/	/	/	/	/	/	/
ELAI higher
NNLS higher
ADM higher

## Sheet: F) Ratio Europe
Id	Pop	ADM	ELAI	NNLS		Pop	MEDIAN of ADM	MIN of ADM	MAX of ADM	MEDIAN of ELAI	MIN of ELAI	MAX of ELAI	MEDIAN of NNLS	MIN of NNLS	MAX of NNLS
1552042370A	AfroAme	1.30299	1.33072	1.09511		AfroAme	1.04463	0.302448	2.61949	0.994509	0.298768	2.19548	1.01354	0.268714	2.94992
1557564104A	AfroAme	0.396795	0.346224	0.346331		Argentina	1.24794	0.702522	2.48369	1.1029	0.50414	2.40486	1.09464	0.700604	2.32133
1557564513A	AfroAme	1.0705	1.01181	0.91281		Caribbean	1.14124	0.373302	2.71268	1.06726	0.404207	2.53717	1.13142	0.475474	2.8618
1560747213A	AfroAme	1.09079	0.986849	1.05799		Chile	1.75995	0.858513	2.21319	1.42244	0.795666	1.98951	1.23592	0.749222	2.10039
1560747259A	AfroAme	1.47689	1.58914	1.4867		CLM	1.28592	0.704779	2.34792	1.15835	0.683294	2.08443	1.11862	0.774793	2.09268
1560755388A	AfroAme	1.08507	1.00964	1.16185		Dominican	1.13481	0.412885	1.98088	0.967179	0.440354	1.85002	1.07293	0.39889	2.1834
1561854016A	AfroAme	0.876083	0.88663	0.82858		EuroAme	1.04927	0.684304	1.71124	0.99692	0.66148	1.81356	1.02162	0.689786	2.36072
1561862156A	AfroAme	1.08839	1.01039	0.993756		MXL	1.24072	0.6524	2.14524	1.0613	0.637636	1.87515	1.04591	0.67434	1.59648
1561862531A	AfroAme	1.00966	1.00975	0.994236		Puerto	1.13127	0.639483	1.64011	1.03269	0.608449	2.07569	1.04481	0.738458	1.77127
1562857026A	AfroAme	0.834732	0.743768	0.790491		PUR	1.1889	0.680773	2.51587	1.18609	0.666447	2.01665	1.21087	0.655908	1.8656
1562857031A	AfroAme	0.958046	0.923508	1.08436		Grand Total	1.06109	0.302448	2.71268	0.997751	0.298768	2.53717	1.03686	0.268714	2.94992
1562857345A	AfroAme	1.01497	0.997408	1.00628
1562857433A	AfroAme	1.68973	1.34877	1.36905
1562865555A	AfroAme	0.746913	0.835158	0.678852
1564537124A	AfroAme	1.07848	0.987033	1.03314
1565901131A	AfroAme	0.893091	0.92866	0.917752
1565901559A	AfroAme	0.638156	0.637092	0.584931
1565919249A	AfroAme	0.811315	0.822105	0.888504
1581425032A	AfroAme	0.459323	0.411017	0.418554
1581425486A	AfroAme	1.16426	1.45998	1.45072
1581994151A	AfroAme	1.02758	0.997472	1.06463
1582049081A	AfroAme	0.968126	1.02384	1.24358
1582065333A	AfroAme	1.05514	1.07544	1.00892
1582065402A	AfroAme	0.910775	0.778683	0.844851
1587851021A	AfroAme	1.12797	1.09655	1.12937
1587851264A	AfroAme	0.978447	0.944209	1.00863
1587851283A	AfroAme	1.25307	1.20266	1.12472
1587851387A	AfroAme	1.05359	0.724558	1.14207
1587851388A	AfroAme	1.43543	1.34435	1.32508
1613634063A	AfroAme	1.10922	0.999341	1.01005
1613634099A	AfroAme	1.18699	1.10474	0.952013
1613634159A	AfroAme	0.522141	0.413132	0.442257
1613634341A	AfroAme	1.4619	1.38255	1.46015
1613634451A	AfroAme	0.978806	0.955065	1.00429
1613634466A	AfroAme	0.706948	0.719171	0.745202
1613634551A	AfroAme	1.01334	0.999171	1.17967
1613634572A	AfroAme	0.456729	0.427268	0.418934
1613642035A	AfroAme	1.0783	1.00811	0.993552
1613642056A	AfroAme	0.756826	0.730018	0.797174
1613642084A	AfroAme	1.39369	1.31082	1.97457
1613642110A	AfroAme	0.978985	0.843497	0.926128
1613642194A	AfroAme	1.98363	2.14746	1.90095
1613642270A	AfroAme	0.993156	1.01598	0.935671
1613642329A	AfroAme	0.776425	0.767593	0.901195
1613642377A	AfroAme	0.962204	0.926041	0.919967
1621845012A	AfroAme	1.04952	0.997032	1.01745
1621845066A	AfroAme	0.706648	0.772633	0.642151
1621845090A	AfroAme	0.63191	0.626246	0.823982
1621845232A	AfroAme	1.04898	0.765911	1.19465
1621853259A	AfroAme	1.23765	1.30636	1.2381
1621853346A	AfroAme	1.59521	1.36906	1.39891
1621853448A	AfroAme	1.28199	1.34756	1.20171
1621861009A	AfroAme	1.88867	2.01828	1.91318
1621861012A	AfroAme	1.32017	1.17827	1.15349
1621861016A	AfroAme	1.40519	1.38143	1.34938
1621861045A	AfroAme	0.978697	1.00264	1.07391
1621861211A	AfroAme	0.518013	0.503421	0.61315
1621861272A	AfroAme	0.905612	0.927748	0.951112
1621861274A	AfroAme	0.592454	0.547344	0.556584
1629901319A	AfroAme	1.28311	1.14366	1.08755
1629901333A	AfroAme	0.593022	0.534924	0.583872
1629901353A	AfroAme	0.965836	0.927606	1.21149
1629901372A	AfroAme	1.05701	1.02589	1.13795
1629901438A	AfroAme	1.04673	0.983503	1.09887
1629901505A	AfroAme	1.0401	0.995343	0.995427
1629901524A	AfroAme	1.04975	0.995989	1.23632
1629901529A	AfroAme	1.13301	1.05357	1.104
1629919328A	AfroAme	0.523091	0.492963	0.546841
1629919343A	AfroAme	1.02501	0.996787	1.05272
1637556002A	AfroAme	0.731726	0.783046	0.666551
1637556108A	AfroAme	1.06793	1.00015	1.27197
1637556160A	AfroAme	1.1506	1.06232	1.16811
1637556183A	AfroAme	1.08357	1.00916	1.16015
1637556223A	AfroAme	1.05558	0.99744	1.03771
1637556335A	AfroAme	1.49856	1.28028	1.44093
1637556391A	AfroAme	1.31757	1.13706	1.56001
1637556495A	AfroAme	1.01887	0.99479	1.0243
1637564141A	AfroAme	0.946566	0.846462	1.11757
1644844116A	AfroAme	1.29255	1.12623	1.9328
1644844393A	AfroAme	1.17529	1.09177	1.06878
1644844500A	AfroAme	1.17604	0.966669	1.20581
1644844501A	AfroAme	0.95056	0.887037	0.915694
1644844524A	AfroAme	0.706813	0.665185	0.576699
1656271062A	AfroAme	1.30237	1.256	1.13549
1656271252A	AfroAme	0.8635	0.885236	0.879245
1656271382A	AfroAme	1.19202	1.17357	1.13665
1656271457A	AfroAme	1.98689	1.87548	1.87957
1656271488A	AfroAme	1.19449	1.09001	1.11067
1656298188A	AfroAme	0.706241	0.599928	0.585636
1656298581A	AfroAme	1.06265	0.757361	1.03958
1663519232A	AfroAme	1.14433	0.997764	0.955128
1663519434A	AfroAme	0.551515	0.526398	0.717113
1663519458A	AfroAme	1.02116	0.994382	1.03557
1663519594A	AfroAme	0.72295	0.590577	0.594055
1663519599A	AfroAme	0.8532	0.852071	0.883349
1663527565A	AfroAme	0.627409	0.623745	0.619542
1669232047A	AfroAme	0.740349	0.701013	0.721009
1670639131A	AfroAme	1.05912	1.17401	1.32506
1670639448A	AfroAme	1.62953	1.94924	2.27105
1670639455A	AfroAme	1.00804	0.991793	1.00909
1670639594A	AfroAme	0.382011	0.34243	0.378547
1671092511A	AfroAme	0.850277	0.736992	0.660627
1671113090A	AfroAme	1.17104	1.10363	1.34455
1671121033A	AfroAme	0.568552	0.515842	0.53272
1671121154A	AfroAme	1.20038	1.0356	0.974148
1671121247A	AfroAme	0.774128	0.691441	1.20019
1671121303A	AfroAme	1.07113	0.983938	1.02038
1671121392A	AfroAme	0.844833	0.750638	0.830954
1671121436A	AfroAme	0.697025	0.626697	0.630617
1671121472A	AfroAme	0.950833	0.884416	0.911664
1671121498A	AfroAme	1.43241	1.4728	1.79351
1671121579A	AfroAme	1.184	1.00793	1.00539
1673021079A	AfroAme	0.964387	0.919653	1.00479
1673021244A	AfroAme	0.905277	0.858139	1.07882
1673021248A	AfroAme	1.17629	1.04415	1.19549
1673021391A	AfroAme	1.51464	1.33291	1.43227
1673021430A	AfroAme	0.874093	0.795636	0.746539
1673021477A	AfroAme	1.29609	1.45331	2.03653
1673021500A	AfroAme	1.08903	1.08864	1.16055
1673021536A	AfroAme	0.921617	0.928187	0.564394
1673047233A	AfroAme	0.887102	0.773981	0.81549
1673047572A	AfroAme	0.689004	0.748987	0.732268
1714486013A	AfroAme	1.03533	0.928069	0.956015
1714486047A	AfroAme	0.638445	0.842218	0.681047
1714486055A	AfroAme	0.52477	0.536099	0.545925
1714486074A	AfroAme	0.841004	0.841034	0.850506
1714486130A	AfroAme	1.2898	1.40119	1.19239
1714486131A	AfroAme	1.29772	1.25732	1.29975
1714486153A	AfroAme	1.03712	0.867423	0.926173
1714486206A	AfroAme	1.60973	1.42101	1.39606
1714486287A	AfroAme	0.780969	0.751535	0.792239
1714486320A	AfroAme	0.857935	1.0315	1.24247
1727720046A	AfroAme	1.06511	0.91655	0.926814
1727720075A	AfroAme	2.50661	2.19548	2.77477
1727720085A	AfroAme	1.36737	1.21355	1.30287
1727720105A	AfroAme	0.754585	0.403597	0.714731
1727720117A	AfroAme	0.436029	0.502081	0.555859
1727720137A	AfroAme	1.04085	1.11069	0.995653
1727720207A	AfroAme	0.84193	1.05262	0.981902
1727720358A	AfroAme	1.29957	1.3483	1.09142
1727720461A	AfroAme	1.07287	1.14588	1.09499
1727720514A	AfroAme	1.1483	1.02199	1.17787
1727720529A	AfroAme	0.764017	0.713788	0.711086
1729987322A	AfroAme	1.02826	0.922426	0.88834
1729987325A	AfroAme	1.09598	1.00864	0.977621
1729987374A	AfroAme	0.585714	0.622425	0.734936
1729987438A	AfroAme	0.930657	0.525001	0.997513
1729987483A	AfroAme	1.08278	0.912984	1.30443
1729987536A	AfroAme	0.809892	0.75819	0.775298
1736440520A	AfroAme	1.46706	1.59787	1.7521
1739501243A	AfroAme	1.05553	1.03843	0.950234
1739501295A	AfroAme	0.975191	0.845718	0.843243
1739501408A	AfroAme	0.629492	0.704778	0.69081
1739501415A	AfroAme	1.10924	1.02841	1.08456
1739501522A	AfroAme	1.24722	1.13762	0.984789
1740094103A	AfroAme	1.00111	0.998255	1.02594
1743164076A	AfroAme	1.13395	1.16536	1.1098
1743164077A	AfroAme	0.978384	0.861889	0.870506
1743164100A	AfroAme	1.08761	1.00128	1.10023
1743164123A	AfroAme	1.16459	1.25202	1.43933
1745101088A	AfroAme	1.04872	0.994532	0.990982
1745101174A	AfroAme	0.617462	0.59553	0.709865
1745101227A	AfroAme	1.93038	1.83298	1.59176
1745101345A	AfroAme	0.372498	0.322064	0.328071
1745101512A	AfroAme	0.802382	0.890914	0.7772
1745101583A	AfroAme	1.40331	1.359	1.22627
1749718048A	AfroAme	1.04494	0.991874	0.987035
1749718112A	AfroAme	1.20098	1.05542	1.08069
1749718125A	AfroAme	1.09484	1.00409	1.0475
1749718491A	AfroAme	1.20158	1.02331	0.933089
1749726001A	AfroAme	0.948694	0.914904	1.1159
1749726015A	AfroAme	1.05319	1.00035	1.03671
1749726020A	AfroAme	0.701087	0.57343	0.597707
1749726082A	AfroAme	1.05399	0.798998	0.970736
1749726195A	AfroAme	0.978325	0.882674	0.843576
1749726297A	AfroAme	1.02106	0.99382	1.00958
1749734320A	AfroAme	2.61949	1.86381	1.88806
1759529359A	AfroAme	0.896304	0.840445	0.854477
1759537034A	AfroAme	0.559426	0.563048	0.554043
1759537048A	AfroAme	0.611175	0.589193	0.603596
1759537085A	AfroAme	1.07439	0.994449	1.11591
1759537194A	AfroAme	1.01801	0.997791	1.07706
1759537213A	AfroAme	0.72871	0.70181	0.689904
1759537220A	AfroAme	1.07362	1.00245	1.02115
1759537261A	AfroAme	1.05549	0.996636	0.994776
1759545303A	AfroAme	1.05238	0.996178	1.09255
1759545347A	AfroAme	1.09403	1.00733	1.00098
1759545424A	AfroAme	1.10611	1.01246	1.01637
1759545546A	AfroAme	1.01342	0.994486	0.999325
1759545555A	AfroAme	1.13792	1.34683	1.009
1759545599A	AfroAme	1.00871	0.892788	0.848593
1765241086A	AfroAme	1.06633	0.99667	1.01469
1765241106A	AfroAme	1.7538	1.80489	1.5767
1765241140A	AfroAme	1.02315	0.994151	1.18028
1765259021A	AfroAme	0.849588	0.846004	0.901231
1765259208A	AfroAme	0.65406	0.729398	0.788503
1767676103A	AfroAme	1.41143	1.04731	1.55659
1767676265A	AfroAme	1.02462	0.933313	0.8896
1767676325A	AfroAme	0.956245	0.945022	1.08395
1767676367A	AfroAme	0.689043	0.604999	0.606433
1767676389A	AfroAme	1.16926	1.10852	1.09905
1767676421A	AfroAme	1.03192	0.9927	2.94992
1767676434A	AfroAme	0.719668	0.734361	0.692608
1767676435A	AfroAme	0.620899	0.610096	0.606084
1767684232A	AfroAme	0.998783	0.993924	1.02599
1767684318A	AfroAme	0.990205	0.909263	0.868812
1767684366A	AfroAme	1.1635	1.15892	1.40491
1767684371A	AfroAme	0.646579	0.606376	0.73219
1767684430A	AfroAme	1.2294	2.04379	1.07352
1767684438A	AfroAme	0.902239	0.875785	1.1001
1767684567A	AfroAme	0.931914	0.964733	0.965366
1773195040A	AfroAme	1.03014	0.997605	1.02885
1773195147A	AfroAme	0.594749	0.610521	0.543128
1773195198A	AfroAme	0.960007	0.863937	0.798532
1773195203A	AfroAme	0.797576	0.695437	0.665506
1773195243A	AfroAme	1.12938	1.06813	1.07056
1773195305A	AfroAme	0.906404	0.828691	0.743669
1773195389A	AfroAme	0.822099	0.820598	0.576769
1773195452A	AfroAme	1.009	0.985151	0.983238
1773195557A	AfroAme	0.54924	0.559997	0.550191
1780846009A	AfroAme	1.17052	1.06807	1.10772
1780846044A	AfroAme	0.970242	0.916011	0.94678
1780846092A	AfroAme	0.640701	0.579554	0.64435
1780846105A	AfroAme	1.19942	1.15128	1.14188
1780846126A	AfroAme	1.04781	0.994991	1.02561
1780846270A	AfroAme	1.0498	1.03711	1.10889
1780846306A	AfroAme	0.971533	0.994337	0.999444
1780846313A	AfroAme	1.14569	0.998314	1.0855
1780846344A	AfroAme	1.02462	0.988853	1.04729
1780846356A	AfroAme	1.43945	1.21795	1.29627
1780846407A	AfroAme	0.728363	0.685195	0.627919
1780846481A	AfroAme	1.06333	1.01486	0.970448
1780846504A	AfroAme	1.05159	0.991651	1.01238
1780846519A	AfroAme	1.04468	0.99665	1.07253
1782690003A	AfroAme	1.0397	1.01256	1.07603
1782690031A	AfroAme	1.08742	0.994154	0.993923
1782690089A	AfroAme	1.00365	1.00511	0.999429
1782690113A	AfroAme	1.0485	1.11107	1.06694
1782690136A	AfroAme	1.04247	0.994564	1.16314
1782690162A	AfroAme	1.08029	0.994549	1.00023
1782690211A	AfroAme	1.17416	0.99043	1.01863
1782690228A	AfroAme	1.05608	0.999058	1.00009
1782690257A	AfroAme	1.31069	1.19046	1.56683
1782690402A	AfroAme	1.04831	0.992643	1.02132
1782690430A	AfroAme	1.04075	0.998687	1.02721
1782690431A	AfroAme	1.00472	0.977896	1.14269
1782690432A	AfroAme	1.04994	0.980175	1.12249
1788477260A	AfroAme	1.18971	1.23657	1.10506
1791043231A	AfroAme	1.06856	0.996384	1.1893
1791043279A	AfroAme	0.992192	0.95255	0.959506
1793031078A	AfroAme	0.990475	0.876185	1.02173
1793031088A	AfroAme	1.23101	1.18147	1.06845
1793031155A	AfroAme	0.605238	0.574519	0.576783
1793031301A	AfroAme	1.27833	1.13217	1.28426
1793031387A	AfroAme	2.12461	1.85366	1.66592
1793031447A	AfroAme	1.02618	0.975106	0.865695
1794498461A	AfroAme	1.10403	0.601158	0.829848
1796039092A	AfroAme	0.967354	0.891692	0.923051
1796039523A	AfroAme	1.22084	1.08761	1.04454
1796039534A	AfroAme	1.01785	0.99562	1.00281
1796039552A	AfroAme	1.3256	1.13451	1.06522
1796039582A	AfroAme	1.20913	0.933046	0.919437
1800835257A	AfroAme	1.03887	0.938398	0.956661
1800835399A	AfroAme	0.698523	0.789022	0.81154
1800835511A	AfroAme	0.800501	0.808875	0.701936
1800835529A	AfroAme	0.773952	0.780323	0.83434
1800835535A	AfroAme	0.633351	0.589395	0.64212
1803147012A	AfroAme	0.699622	0.602136	0.634276
1803147044A	AfroAme	0.73797	0.723721	0.769895
1803147058A	AfroAme	1.06199	1.14593	1.06579
1803147085A	AfroAme	1.20393	1.10868	1.01944
1803147115A	AfroAme	1.06255	0.994467	1.01883
1803147197A	AfroAme	0.918347	0.848671	0.823784
1803147206A	AfroAme	1.04459	1.02891	0.972704
1803147218A	AfroAme	1.03616	0.998065	1.02291
1803147266A	AfroAme	1.05446	1.05799	1.0902
1813290409A	AfroAme	0.49644	0.477766	0.44839
1814233055A	AfroAme	1.1958	1.09974	1.18576
1814233195A	AfroAme	1.61615	1.77549	1.33186
1814233198A	AfroAme	1.08704	0.994196	1.07586
1814233200A	AfroAme	1.08102	1.03596	0.866239
1814233470A	AfroAme	0.302448	0.298768	0.268714
1814233515A	AfroAme	1.33028	1.15194	1.11879
1814680083A	AfroAme	0.72993	0.70968	0.710253
1814680108A	AfroAme	1.04052	0.995535	1.06208
1814680197A	AfroAme	1.48963	1.31508	1.54518
1814680377A	AfroAme	0.839137	0.745084	0.833
1814680380A	AfroAme	1.1213	1.0706	1.07782
1814680396A	AfroAme	1.49467	1.57134	1.70302
1814680510A	AfroAme	0.924897	0.860364	0.851148
1815228134A	AfroAme	1.58643	1.45921	1.3386
1815228293A	AfroAme	0.950666	0.738017	1.18949
1815228449A	AfroAme	0.74318	0.742399	0.746419
1815228490A	AfroAme	1.08046	1.18681	1.74417
1820684044A	AfroAme	1.06281	0.973002	1.04846
1820684175A	AfroAme	0.999	0.997907	1.00231
1820684177A	AfroAme	1.06662	0.991303	1.25713
1820684537A	AfroAme	1.17239	1.10081	1.10082
1825426378A	AfroAme	1.21521	1.099	1.16059
1828951077A	AfroAme	1.49114	1.39694	1.31902
1832087033A	AfroAme	1.31856	1.15188	0.953792
1832087056A	AfroAme	0.598871	0.570371	0.562581
1832087096A	AfroAme	1.17481	1.14481	0.988237
1832087508A	AfroAme	1.30726	1.07105	1.13976
1836416437A	AfroAme	0.905964	0.854407	0.900621
1836416440A	AfroAme	1.23312	1.20619	1.13537
1836416598A	AfroAme	1.26069	1.25429	1.17551
1838438096A	AfroAme	0.702561	0.655883	0.73023
1838438132A	AfroAme	1.78132	1.84119	1.30418
1838438227A	AfroAme	1.53016	1.61596	1.92474
1838438242A	AfroAme	1.38337	1.25762	1.90623
1838438250A	AfroAme	1.2859	1.40608	1.40402
1838438339A	AfroAme	0.860067	0.818327	0.828792
1838438506A	AfroAme	1.18648	1.12942	1.0565
1846673530A	AfroAme	1.35812	0.783901	1.56932
1848100455A	AfroAme	0.986255	0.919859	0.926522
1849428213A	AfroAme	1.2018	1.02541	0.992085
1849428259A	AfroAme	1.07241	1.06525	0.92045
1853216126A	AfroAme	1.35545	1.46498	1.31616
1853216459A	AfroAme	0.636408	0.749865	0.715249
1859546877A	AfroAme	1.13424	1.12609	1.28616
1862091439A	AfroAme	0.52727	0.475095	0.477909
1862091825A	AfroAme	0.953017	0.989748	1.00758
1862260020A	AfroAme	0.818207	0.826491	0.872174
1867482859A	AfroAme	2.32159	2.02123	1.64574
1867482863A	AfroAme	1.33726	1.37976	1.31854
1870075704A	AfroAme	1.04307	1.22865	1.02488
1870075752A	AfroAme	1.59968	1.47849	1.28892
1871852148A	AfroAme	1.07094	1.00494	1.01505
1873031442A	AfroAme	0.473915	0.457795	0.799321
1873031491A	AfroAme	0.972574	0.823777	0.78372
1873031637A	AfroAme	0.905986	0.855348	0.887051
1873031712A	AfroAme	1.249	1.14177	1.13757
1873031851A	AfroAme	1.21294	0.971219	1.28941
1500383	Argentina	1.51514	1.44711	1.1887
1520263	Argentina	1.06389	0.89565	0.955399
1520313	Argentina	1.63006	1.5812	1.24406
1520323	Argentina	0.940233	0.867544	0.813921
1520423	Argentina	1.15747	1.05819	0.880933
1520573	Argentina	1.42387	1.08941	1.09362
1520593	Argentina	0.935205	0.833232	0.875504
1520623	Argentina	1.41754	1.22741	1.0216
1520643	Argentina	1.49936	1.4776	1.55203
1520673	Argentina	0.826749	0.760565	0.831087
1520713	Argentina	1.9915	1.64965	1.45593
1520773	Argentina	1.89521	1.85227	1.45969
1520783	Argentina	0.873434	0.723814	0.766753
1520793	Argentina	1.18015	1.03422	0.956234
1520803	Argentina	1.04527	0.917399	0.915824
1520863	Argentina	1.28646	1.14021	1.00585
1520943	Argentina	1.19053	1.06574	1.41592
1520983	Argentina	1.70794	1.48737	1.29056
1530113	Argentina	1.36059	1.09879	1.02195
1530153	Argentina	1.30596	1.20908	1.13181
1530423	Argentina	1.08007	1.0548	0.923083
1530433	Argentina	0.98218	0.97636	0.962922
1530463	Argentina	1.82451	1.81717	1.47054
1530473	Argentina	1.03972	0.97368	1.0849
1530493	Argentina	1.20232	1.14444	1.27032
1530633	Argentina	1.14146	0.989756	1.13651
1530643	Argentina	0.85543	0.839939	0.925139
1530653	Argentina	2.14174	1.99042	1.53942
1530683	Argentina	1.1823	1.11598	0.977855
1530693	Argentina	1.2182	1.17277	1.15403
1540073	Argentina	0.926068	0.828147	0.880716
1540113	Argentina	1.24931	1.24258	1.07588
1540153	Argentina	1.32034	1.06431	1.44041
1540163	Argentina	2.48369	2.40486	2.32133
1540193	Argentina	1.17839	0.994114	1.06193
1540253	Argentina	1.22179	1.23769	1.09566
1540273	Argentina	1.82987	1.51447	1.46326
1540293	Argentina	1.36066	1.30466	1.22929
1730543	Argentina	1.1181	1.01751	1.08367
1730560	Argentina	1.46732	1.37279	1.37792
1730590	Argentina	1.53343	1.54221	1.24173
1730593	Argentina	1.00891	0.944981	0.959361
1730600	Argentina	1.17197	1.12474	0.99373
418137	Argentina	0.982131	0.904387	0.891167
418141	Argentina	1.49863	1.10271	0.936908
418142	Argentina	1.97325	1.62203	1.32521
418161	Argentina	0.770417	0.50414	0.700604
418163	Argentina	1.0058	0.954887	0.888791
418165	Argentina	1.91675	1.80292	1.51511
418169	Argentina	1.35593	1.09007	1.03461
418181	Argentina	0.99124	0.897039	0.896343
418227	Argentina	1.08179	1.01112	1.10203
418228	Argentina	1.09693	1.04721	0.997322
418231	Argentina	1.4243	1.37214	1.28984
418232	Argentina	1.60681	1.55414	1.57409
418235	Argentina	0.921822	0.926668	0.840258
418245	Argentina	1.10321	1.0242	1.08128
418248	Argentina	0.943243	0.901017	0.973132
418249	Argentina	0.98479	0.91678	0.949415
418252	Argentina	1.32079	1.2762	1.08993
418254	Argentina	1.02157	0.979719	1.03768
418255	Argentina	1.73965	1.69277	1.59276
418256	Argentina	0.876266	0.847221	0.851957
418261	Argentina	1.65816	1.7188	1.1446
418277	Argentina	1.21868	1.22497	1.03994
418288	Argentina	2.11828	1.71245	1.30241
418294	Argentina	0.702522	0.696779	0.782949
418300	Argentina	1.44002	1.29048	1.11192
418311	Argentina	1.51381	1.4267	1.18872
418312	Argentina	1.38661	0.666624	1.03171
418317	Argentina	1.57633	1.4783	1.3428
418321	Argentina	1.34659	1.19052	1.12348
418338	Argentina	1.33838	1.36817	1.279
418340	Argentina	1.14234	1.0968	1.13999
418342	Argentina	2.27367	2.1017	1.36115
418344	Argentina	1.30033	1.07844	1.16478
418345	Argentina	1.63406	1.56641	1.14414
418348	Argentina	1.53382	1.50831	1.34134
418349	Argentina	1.7229	1.48942	1.29778
418353	Argentina	1.24657	1.05384	0.978911
418355	Argentina	1.16147	1.10309	1.01135
418356	Argentina	1.68671	1.5601	1.45279
418365	Argentina	1.51237	1.57059	1.13445
418368	Argentina	1.18183	1.0664	1.14883
418377	Argentina	1.04458	0.872573	1.10196
418379	Argentina	1.12368	0.935776	0.855832
GSM894502sampletable.txt	Caribbean	1.21239	1.30024	1.21572
GSM894503sampletable.txt	Caribbean	1.06711	1.12229	0.981985
GSM894504sampletable.txt	Caribbean	1.48088	1.41363	1.21123
GSM894505sampletable.txt	Caribbean	1.10808	1.05829	0.99872
GSM894507sampletable.txt	Caribbean	1.41469	1.36963	1.06986
GSM894509sampletable.txt	Caribbean	1.21256	1.05842	1.15008
GSM894510sampletable.txt	Caribbean	1.2137	1.16759	1.09316
GSM894511sampletable.txt	Caribbean	0.997245	0.923501	1.26852
GSM894512sampletable.txt	Caribbean	1.56917	1.35308	1.55603
GSM894513sampletable.txt	Caribbean	0.933083	0.856402	0.920691
GSM894514sampletable.txt	Caribbean	1.04477	0.996851	1.07395
GSM894515sampletable.txt	Caribbean	1.47112	1.27113	1.54125
GSM894516sampletable.txt	Caribbean	0.895706	0.860286	0.932935
GSM894517sampletable.txt	Caribbean	1.49844	0.998429	1.65561
GSM894518sampletable.txt	Caribbean	1.23282	1.21558	1.15216
GSM894519sampletable.txt	Caribbean	1.40841	1.20569	1.4643
GSM894520sampletable.txt	Caribbean	2.1963	1.34865	1.64441
GSM894522sampletable.txt	Caribbean	1.10723	1.15368	1.0806
GSM894523sampletable.txt	Caribbean	1.23259	1.12192	1.12556
GSM894524sampletable.txt	Caribbean	1.13433	1.0658	1.06518
GSM894525sampletable.txt	Caribbean	1.69667	1.39718	1.61311
GSM894527sampletable.txt	Caribbean	0.963912	0.955577	1.14899
GSM894528sampletable.txt	Caribbean	1.04257	1.13666	1.10611
GSM894529sampletable.txt	Caribbean	1.25205	1.1953	1.33525
GSM894530sampletable.txt	Caribbean	1.96549	1.8417	1.65161
GSM894531sampletable.txt	Caribbean	1.42719	1.24478	1.14779
GSM894532sampletable.txt	Caribbean	0.849387	0.834895	0.899384
GSM894533sampletable.txt	Caribbean	0.86552	0.716699	0.986721
GSM894535sampletable.txt	Caribbean	1.60065	1.55787	1.70232
GSM894536sampletable.txt	Caribbean	1.38338	1.44382	1.46896
GSM894537sampletable.txt	Caribbean	1.03246	1.06573	0.939661
GSM894538sampletable.txt	Caribbean	1.93912	1.65904	1.6399
GSM894540sampletable.txt	Caribbean	1.2834	1.27455	1.24295
GSM894541sampletable.txt	Caribbean	1.50966	1.432	1.3485
GSM894543sampletable.txt	Caribbean	0.976251	0.94218	1.15386
GSM894544sampletable.txt	Caribbean	1.10342	1.10245	1.0107
GSM894546sampletable.txt	Caribbean	1.03962	1.24148	1.04697
GSM894548sampletable.txt	Caribbean	1.03563	0.996136	1.11358
GSM894549sampletable.txt	Caribbean	1.36081	1.18396	1.38486
GSM894550sampletable.txt	Caribbean	1.12161	1.12594	1.0831
GSM894551sampletable.txt	Caribbean	2.03497	1.59359	1.64021
GSM894552sampletable.txt	Caribbean	0.837743	1.07683	1.24702
GSM894556sampletable.txt	Caribbean	1.68687	1.52287	1.27288
GSM894557sampletable.txt	Caribbean	2.03107	1.85054	1.91714
GSM894558sampletable.txt	Caribbean	0.749387	0.705731	0.733442
GSM894559sampletable.txt	Caribbean	0.822494	0.819654	0.796996
GSM894560sampletable.txt	Caribbean	1.02085	0.961176	1.1303
GSM894563sampletable.txt	Caribbean	1.52456	0.959308	1.40291
GSM894564sampletable.txt	Caribbean	1.08255	1.06923	1.08707
GSM894565sampletable.txt	Caribbean	1.23067	1.3012	1.24017
GSM894566sampletable.txt	Caribbean	1.28181	1.28764	1.28496
GSM894567sampletable.txt	Caribbean	1.5386	1.34477	1.76231
GSM894568sampletable.txt	Caribbean	0.962542	0.959247	1.01589
GSM894569sampletable.txt	Caribbean	0.538462	0.513248	0.757405
GSM894570sampletable.txt	Caribbean	1.21773	1.26235	1.16715
GSM894571sampletable.txt	Caribbean	0.969168	0.872975	1.31667
GSM894589sampletable.txt	Caribbean	1.08516	1.09245	1.0385
GSM894590sampletable.txt	Caribbean	0.829929	0.75827	0.779192
GSM894595sampletable.txt	Caribbean	0.910602	0.752382	0.788709
GSM894596sampletable.txt	Caribbean	1.65774	1.40294	1.51345
GSM894597sampletable.txt	Caribbean	1.31909	1.3364	1.03407
GSM894598sampletable.txt	Caribbean	0.995807	0.941759	1.04159
GSM894599sampletable.txt	Caribbean	0.95088	0.956588	0.852233
GSM894600sampletable.txt	Caribbean	1.92071	1.98497	1.52211
GSM894602sampletable.txt	Caribbean	1.36013	1.28682	1.28453
GSM894603sampletable.txt	Caribbean	1.07656	1.05345	1.00913
GSM894605sampletable.txt	Caribbean	1.00268	0.94271	1.15536
GSM894606sampletable.txt	Caribbean	1.04447	0.996137	1.00651
GSM894607sampletable.txt	Caribbean	2.02254	2.05196	2.29062
GSM894608sampletable.txt	Caribbean	1.06125	1.13456	1.1342
GSM894609sampletable.txt	Caribbean	1.13948	1.61446	1.32079
GSM894610sampletable.txt	Caribbean	1.34863	1.50732	1.32441
GSM894611sampletable.txt	Caribbean	1.10412	0.992839	1.08929
GSM894612sampletable.txt	Caribbean	1.2254	1.16801	1.15984
GSM894614sampletable.txt	Caribbean	1.07695	0.988127	0.996095
GSM894615sampletable.txt	Caribbean	1.4459	1.65269	1.77525
GSM894616sampletable.txt	Caribbean	1.07654	1.06052	1.10803
GSM894617sampletable.txt	Caribbean	0.700122	0.61096	0.605583
GSM894618sampletable.txt	Caribbean	0.881758	0.800094	1.07257
GSM894619sampletable.txt	Caribbean	1.29703	1.25058	1.17315
GSM894620sampletable.txt	Caribbean	1.84834	1.81264	2.43501
GSM894621sampletable.txt	Caribbean	0.963198	1.02976	1.09479
GSM894622sampletable.txt	Caribbean	1.05529	1.02601	1.01672
GSM894623sampletable.txt	Caribbean	1.35388	1.19862	1.2893
GSM894625sampletable.txt	Caribbean	2.16149	1.9677	1.82196
GSM894626sampletable.txt	Caribbean	1.34376	1.19372	1.12496
GSM894627sampletable.txt	Caribbean	1.05635	0.947766	0.902958
GSM894628sampletable.txt	Caribbean	1.67278	1.38011	1.19693
GSM894629sampletable.txt	Caribbean	0.929365	0.955529	0.902161
GSM894632sampletable.txt	Caribbean	1.00954	0.942303	1.07909
GSM894633sampletable.txt	Caribbean	1.01863	0.992901	1.12878
GSM894634sampletable.txt	Caribbean	1.48349	1.51037	1.44321
GSM894635sampletable.txt	Caribbean	1.22409	1.1295	1.25339
GSM894636sampletable.txt	Caribbean	1.08168	1.02566	1.07416
GSM894637sampletable.txt	Caribbean	1.7061	1.03226	1.87115
GSM894638sampletable.txt	Caribbean	0.942259	0.928253	1.06137
GSM894639sampletable.txt	Caribbean	1.62071	1.40439	1.60228
GSM894640sampletable.txt	Caribbean	1.87667	1.69587	1.66342
GSM894645sampletable.txt	Caribbean	0.848122	0.82373	0.858634
GSM894646sampletable.txt	Caribbean	1.63325	1.2671	1.51699
GSM894647sampletable.txt	Caribbean	1.07037	1.00928	0.993775
GSM894648sampletable.txt	Caribbean	1.02866	0.589954	1.19844
GSM894651sampletable.txt	Caribbean	0.593186	0.651154	0.630675
GSM894652sampletable.txt	Caribbean	1.42451	1.66508	1.50067
GSM894653sampletable.txt	Caribbean	0.951618	0.928506	0.815211
GSM894655sampletable.txt	Caribbean	1.1716	1.0442	1.01698
GSM894656sampletable.txt	Caribbean	0.942228	0.756478	1.40422
GSM894657sampletable.txt	Caribbean	1.01463	0.919049	1.00985
GSM894658sampletable.txt	Caribbean	0.910231	0.896879	1.54376
GSM894659sampletable.txt	Caribbean	1.15634	1.13154	1.08701
GSM894661sampletable.txt	Caribbean	1.15713	1.17811	1.36521
GSM894663sampletable.txt	Caribbean	1.58019	1.10987	1.83133
GSM894665sampletable.txt	Caribbean	1.2581	1.35812	1.14213
GSM894666sampletable.txt	Caribbean	1.21676	1.11916	1.2078
GSM894667sampletable.txt	Caribbean	1.11662	1.06085	1.1068
GSM894668sampletable.txt	Caribbean	1.29479	1.62374	1.26185
GSM894669sampletable.txt	Caribbean	1.72817	1.55678	1.52805
GSM894672sampletable.txt	Caribbean	1.55886	1.6071	1.49287
GSM894673sampletable.txt	Caribbean	2.08562	1.59372	1.50725
GSM894675sampletable.txt	Caribbean	1.35246	1.37489	1.52899
GSM894677sampletable.txt	Caribbean	0.634921	0.571156	0.554578
GSM894681sampletable.txt	Caribbean	1.28952	1.17459	1.07721
GSM894682sampletable.txt	Caribbean	1.10859	1.00924	0.85624
GSM894684sampletable.txt	Caribbean	1.037	0.922256	0.806981
GSM894685sampletable.txt	Caribbean	1.77906	1.50083	1.35346
GSM894686sampletable.txt	Caribbean	1.1299	1.03842	1
GSM894687sampletable.txt	Caribbean	0.784253	0.743588	0.791443
GSM894688sampletable.txt	Caribbean	1.20911	1.09365	1.31143
GSM894693sampletable.txt	Caribbean	1.86759	1.47475	1.65741
GSM894694sampletable.txt	Caribbean	1.05803	1.09455	1.0161
GSM894697sampletable.txt	Caribbean	0.657649	0.617748	0.685091
GSM894698sampletable.txt	Caribbean	1.15441	1.07871	1.05326
GSM894700sampletable.txt	Caribbean	1.07031	0.96362	0.970651
GSM894703sampletable.txt	Caribbean	1.46591	1.73718	1.65881
GSM894704sampletable.txt	Caribbean	1.30737	1.21235	1.06044
GSM894707sampletable.txt	Caribbean	2.62749	2.53717	2.38986
GSM894709sampletable.txt	Caribbean	1.00339	0.967507	0.961582
GSM894710sampletable.txt	Caribbean	1.13055	0.80632	0.903325
GSM894711sampletable.txt	Caribbean	1.32885	1.04582	1.34528
GSM894712sampletable.txt	Caribbean	0.876041	0.851678	0.859063
GSM894713sampletable.txt	Caribbean	1.46017	1.59821	1.7617
GSM894714sampletable.txt	Caribbean	0.9669	1.01227	0.956702
GSM894715sampletable.txt	Caribbean	1.44508	1.95033	1.46633
GSM894716sampletable.txt	Caribbean	0.785348	0.818346	0.754085
GSM894717sampletable.txt	Caribbean	0.880267	0.917673	0.953191
GSM894718sampletable.txt	Caribbean	1.06204	0.959692	1.07262
GSM894719sampletable.txt	Caribbean	1.31883	1.21174	1.41035
GSM894722sampletable.txt	Caribbean	0.954927	0.920196	0.957111
GSM894723sampletable.txt	Caribbean	1.66507	1.73703	1.51383
GSM894724sampletable.txt	Caribbean	1.7383	1.73937	1.583
GSM894726sampletable.txt	Caribbean	1.05657	0.979052	1.43627
GSM894727sampletable.txt	Caribbean	0.982751	0.924795	1.10812
GSM894730sampletable.txt	Caribbean	1.30974	1.31603	1.27895
GSM894731sampletable.txt	Caribbean	0.9835	0.988411	1.05898
GSM894735sampletable.txt	Caribbean	1.04047	1.00072	1.14009
GSM894737sampletable.txt	Caribbean	1.39961	1.229	1.44326
GSM894739sampletable.txt	Caribbean	0.793073	0.746015	0.701052
GSM894740sampletable.txt	Caribbean	1.22584	1.18438	1.20058
GSM894742sampletable.txt	Caribbean	0.897218	0.8469	0.925734
GSM894743sampletable.txt	Caribbean	1.02739	0.940125	1.25294
GSM894747sampletable.txt	Caribbean	1.47507	1.55006	1.55319
GSM894748sampletable.txt	Caribbean	1.27751	1.14845	0.904473
GSM894750sampletable.txt	Caribbean	1.13735	0.620054	0.767727
GSM894753sampletable.txt	Caribbean	1.80394	1.47534	1.43062
GSM894754sampletable.txt	Caribbean	1.81559	1.95569	1.66752
GSM894755sampletable.txt	Caribbean	1.19876	1.16191	1.12208
GSM894756sampletable.txt	Caribbean	0.996475	1.02752	1.05066
GSM894758sampletable.txt	Caribbean	1.23316	1.17856	1.06103
GSM894759sampletable.txt	Caribbean	1.52722	1.32195	1.27851
GSM894760sampletable.txt	Caribbean	1.48573	0.982534	1.40257
GSM894761sampletable.txt	Caribbean	0.918678	0.831121	0.877451
GSM894763sampletable.txt	Caribbean	1.0003	0.992988	1.01042
GSM894765sampletable.txt	Caribbean	1.68731	1.60012	1.71495
GSM894766sampletable.txt	Caribbean	0.498848	0.442092	0.475474
GSM894767sampletable.txt	Caribbean	0.998817	0.945872	1.15295
GSM894768sampletable.txt	Caribbean	1.85879	2.26572	1.83697
GSM894769sampletable.txt	Caribbean	0.899214	0.880325	0.946025
GSM894773sampletable.txt	Caribbean	2.2848	2.37929	1.96772
GSM894774sampletable.txt	Caribbean	1.8855	1.70794	2.1719
GSM894775sampletable.txt	Caribbean	1.17319	1.10783	1.17379
GSM894777sampletable.txt	Caribbean	0.619414	0.601145	0.523465
GSM894778sampletable.txt	Caribbean	1.01779	0.988654	0.985334
GSM894779sampletable.txt	Caribbean	1.91297	1.22382	2.03934
GSM894780sampletable.txt	Caribbean	1.34936	1.21044	1.24769
GSM894781sampletable.txt	Caribbean	0.785731	0.718219	0.804028
GSM894782sampletable.txt	Caribbean	1.12459	0.84565	0.884476
GSM894783sampletable.txt	Caribbean	1.03809	0.962222	1.17576
GSM894784sampletable.txt	Caribbean	1.323	1.26986	1.08207
GSM894785sampletable.txt	Caribbean	1.05772	1.02117	1.05812
GSM894787sampletable.txt	Caribbean	1.03853	0.994886	1.03896
GSM894788sampletable.txt	Caribbean	1.32022	1.22893	1.31484
GSM894790sampletable.txt	Caribbean	1.05163	0.998513	1.12193
GSM894792sampletable.txt	Caribbean	1.0917	0.813886	0.865477
GSM894793sampletable.txt	Caribbean	0.867105	0.802107	0.665856
GSM894794sampletable.txt	Caribbean	1.54457	1.38494	1.25363
GSM894798sampletable.txt	Caribbean	1.47017	1.46126	1.40898
GSM894799sampletable.txt	Caribbean	1.22803	1.05614	1.14663
GSM894800sampletable.txt	Caribbean	2.05022	1.43026	2.04314
GSM894801sampletable.txt	Caribbean	1.08815	1.16625	1.13306
GSM894826sampletable.txt	Caribbean	0.823385	0.818929	1.03686
GSM894828sampletable.txt	Caribbean	1.36035	1.26924	1.07414
GSM894829sampletable.txt	Caribbean	1.24835	1.2546	1.11385
GSM894830sampletable.txt	Caribbean	0.675688	0.615738	0.720757
GSM894833sampletable.txt	Caribbean	1.21832	1.31411	1.16298
GSM894836sampletable.txt	Caribbean	1.34434	1.38351	1.28049
GSM894837sampletable.txt	Caribbean	1.90127	0.92454	1.51608
GSM894838sampletable.txt	Caribbean	0.7757	0.781927	0.830877
GSM894839sampletable.txt	Caribbean	1.38036	1.4387	2.0788
GSM894840sampletable.txt	Caribbean	0.850687	0.947424	0.866547
GSM894841sampletable.txt	Caribbean	2.10992	1.9016	1.86658
GSM894842sampletable.txt	Caribbean	0.963937	0.925207	1.11373
GSM894843sampletable.txt	Caribbean	1.09249	1.03944	1.06211
GSM894846sampletable.txt	Caribbean	0.947938	0.852986	0.913373
GSM894847sampletable.txt	Caribbean	1.14079	0.966919	0.898738
GSM894850sampletable.txt	Caribbean	1.29075	1.17415	1.19566
GSM894851sampletable.txt	Caribbean	0.845652	0.744506	0.896716
GSM894854sampletable.txt	Caribbean	0.854724	0.891807	0.884096
GSM894855sampletable.txt	Caribbean	1.65107	1.9133	1.95834
GSM894856sampletable.txt	Caribbean	2.31139	2.17952	1.95465
GSM894857sampletable.txt	Caribbean	0.949237	0.909957	0.933931
GSM894858sampletable.txt	Caribbean	1.51319	1.6783	1.72874
GSM894859sampletable.txt	Caribbean	1.09592	1.17565	1.1339
GSM894860sampletable.txt	Caribbean	1.15905	1.19877	1.17343
GSM894861sampletable.txt	Caribbean	1.22765	1.2638	1.26255
GSM894862sampletable.txt	Caribbean	1.79076	1.58372	1.93239
GSM894863sampletable.txt	Caribbean	1.13296	1.00489	1.00589
GSM894865sampletable.txt	Caribbean	1.64047	1.42238	1.53678
GSM894866sampletable.txt	Caribbean	0.843291	0.763204	0.741867
GSM894868sampletable.txt	Caribbean	1.14596	1.06463	1.09069
GSM894870sampletable.txt	Caribbean	1.02605	1.05667	1.08167
GSM894871sampletable.txt	Caribbean	1.19964	1.11256	1.02152
GSM894877sampletable.txt	Caribbean	0.734361	0.704373	0.831166
GSM894878sampletable.txt	Caribbean	1.21175	1.17892	1.31274
GSM894879sampletable.txt	Caribbean	1.04972	0.998427	1.29818
GSM894880sampletable.txt	Caribbean	1.07854	1.07305	1.60012
GSM894881sampletable.txt	Caribbean	0.821406	0.828739	0.667848
GSM894883sampletable.txt	Caribbean	1.0386	1.03613	1.01812
GSM894884sampletable.txt	Caribbean	0.987939	0.97798	0.942296
GSM894885sampletable.txt	Caribbean	1.03986	0.995215	0.998336
GSM894886sampletable.txt	Caribbean	2.2996	1.78491	1.65506
GSM894887sampletable.txt	Caribbean	1.30711	1.2236	1.39582
GSM894888sampletable.txt	Caribbean	1.57745	1.38136	1.3551
GSM894890sampletable.txt	Caribbean	1.59616	1.42734	1.4436
GSM894891sampletable.txt	Caribbean	0.916645	0.96297	0.908569
GSM894893sampletable.txt	Caribbean	1.01427	1.0039	1.03316
GSM894894sampletable.txt	Caribbean	1.17565	0.65042	0.872227
GSM894895sampletable.txt	Caribbean	0.959453	0.91411	0.940737
GSM894897sampletable.txt	Caribbean	1.38286	1.28191	1.24756
GSM894898sampletable.txt	Caribbean	1.35418	1.32218	1.22356
GSM894899sampletable.txt	Caribbean	1.21061	1.10804	1.06625
GSM894901sampletable.txt	Caribbean	1.16648	1.11766	1.26016
GSM894903sampletable.txt	Caribbean	1.1099	1.08475	1.15545
GSM894904sampletable.txt	Caribbean	1.02396	1.002	0.997075
GSM894905sampletable.txt	Caribbean	1.20403	1.213	1.5368
GSM894906sampletable.txt	Caribbean	1.0258	0.789338	1.13536
GSM894907sampletable.txt	Caribbean	1.03545	1.20532	1.24225
GSM894908sampletable.txt	Caribbean	1.29936	1.08632	1.08368
GSM894909sampletable.txt	Caribbean	1.23534	1.1966	1.17978
GSM894911sampletable.txt	Caribbean	1.1166	1.04695	1.0932
GSM894912sampletable.txt	Caribbean	1.0285	1.01296	1.15549
GSM894913sampletable.txt	Caribbean	1.38129	1.37386	1.35862
GSM894916sampletable.txt	Caribbean	1.91257	0.966616	1.36234
GSM894917sampletable.txt	Caribbean	1.15054	1.09213	1.14467
GSM894918sampletable.txt	Caribbean	0.844955	0.775595	0.834634
GSM894920sampletable.txt	Caribbean	0.9812	0.983173	1.06609
GSM894921sampletable.txt	Caribbean	1.11418	0.980195	1.04184
GSM894922sampletable.txt	Caribbean	1.46071	1.31807	1.24247
GSM894923sampletable.txt	Caribbean	0.971336	0.99161	0.950316
GSM894924sampletable.txt	Caribbean	1.00328	1.02588	1.06748
GSM894926sampletable.txt	Caribbean	1.34402	1.26022	1.29796
GSM894927sampletable.txt	Caribbean	0.930669	1.01943	1.06257
GSM894929sampletable.txt	Caribbean	0.918363	0.947229	1.04014
GSM894930sampletable.txt	Caribbean	1.057	1.07365	1.08345
GSM894931sampletable.txt	Caribbean	1.11914	1.0802	1.11662
GSM894932sampletable.txt	Caribbean	1.12281	1.08499	1.12008
GSM894934sampletable.txt	Caribbean	1.3272	1.43453	1.57108
GSM894935sampletable.txt	Caribbean	1.33702	1.48901	1.70536
GSM894941sampletable.txt	Caribbean	1.1697	1.16075	1.12053
GSM894943sampletable.txt	Caribbean	1.16296	1.0335	1.02757
GSM894945sampletable.txt	Caribbean	0.951238	0.924839	0.943638
GSM894946sampletable.txt	Caribbean	2.21397	1.16566	1.3795
GSM894949sampletable.txt	Caribbean	1.80908	1.7259	1.65106
GSM894950sampletable.txt	Caribbean	1.4335	1.35207	1.27651
GSM894952sampletable.txt	Caribbean	1.01025	0.917464	0.961473
GSM894953sampletable.txt	Caribbean	1.25741	1.16241	1.19331
GSM894954sampletable.txt	Caribbean	1.16688	1.0844	1.33675
GSM894956sampletable.txt	Caribbean	1.09962	0.981371	0.982519
GSM894958sampletable.txt	Caribbean	1.54685	1.48419	1.33885
GSM894960sampletable.txt	Caribbean	2.04253	1.99748	1.6212
GSM894962sampletable.txt	Caribbean	0.772252	0.719035	0.89756
GSM894964sampletable.txt	Caribbean	1.32677	1.12272	1.2139
GSM894965sampletable.txt	Caribbean	1.06466	0.921163	1.38506
GSM894966sampletable.txt	Caribbean	1.72006	1.52682	1.56636
GSM894980sampletable.txt	Caribbean	1.16631	1.14276	1.20987
GSM894984sampletable.txt	Caribbean	0.980062	1.20685	1.09033
GSM894985sampletable.txt	Caribbean	1.49449	1.37319	1.3718
GSM894987sampletable.txt	Caribbean	0.725396	0.713519	0.823582
GSM894989sampletable.txt	Caribbean	1.4988	1.57535	1.52582
GSM894991sampletable.txt	Caribbean	1.57685	1.20238	1.09248
GSM894992sampletable.txt	Caribbean	1.00222	0.99413	1.2271
GSM894994sampletable.txt	Caribbean	1.05161	0.98289	1.06874
GSM894997sampletable.txt	Caribbean	0.504667	0.492366	0.502128
GSM894998sampletable.txt	Caribbean	1.3497	1.23089	1.23359
GSM895001sampletable.txt	Caribbean	1.53632	1.57706	2.11786
GSM895002sampletable.txt	Caribbean	2.03069	1.64208	2.01199
GSM895003sampletable.txt	Caribbean	1.13839	1.0387	1.1555
GSM895004sampletable.txt	Caribbean	0.838368	0.798403	0.796588
GSM895006sampletable.txt	Caribbean	1.7122	1.26457	1.65086
GSM895007sampletable.txt	Caribbean	1.15147	0.920772	1.07581
GSM895009sampletable.txt	Caribbean	1.36511	1.44515	1.60921
GSM895010sampletable.txt	Caribbean	1.10133	1.16662	0.948091
GSM895011sampletable.txt	Caribbean	0.879798	0.933681	0.983822
GSM895012sampletable.txt	Caribbean	1.10568	0.964455	0.841799
GSM895013sampletable.txt	Caribbean	0.95384	0.935699	0.841847
GSM895014sampletable.txt	Caribbean	1.05023	0.915053	1.00673
GSM895016sampletable.txt	Caribbean	1.70248	1.74004	1.68117
GSM895017sampletable.txt	Caribbean	1.07697	1.00879	1.11915
GSM895019sampletable.txt	Caribbean	1.05018	1.00657	1.05337
GSM895020sampletable.txt	Caribbean	0.786966	0.693463	0.789065
GSM895023sampletable.txt	Caribbean	1.10536	1.05205	0.945575
GSM895024sampletable.txt	Caribbean	1.29206	1.34622	1.60666
GSM895025sampletable.txt	Caribbean	1.57812	1.31414	1.48287
GSM895026sampletable.txt	Caribbean	1.44314	1.53219	1.25632
GSM895027sampletable.txt	Caribbean	1.18479	1.267	1.18001
GSM895028sampletable.txt	Caribbean	1.4661	1.46121	1.43734
GSM895029sampletable.txt	Caribbean	1.08704	0.972082	0.992122
GSM895030sampletable.txt	Caribbean	1.38299	1.24365	1.06496
GSM895031sampletable.txt	Caribbean	1.17277	1.014	1
GSM895032sampletable.txt	Caribbean	1.28641	1.21421	1.24925
GSM895035sampletable.txt	Caribbean	0.373302	0.404207	0.508431
GSM895036sampletable.txt	Caribbean	0.849018	0.850268	0.851686
GSM895037sampletable.txt	Caribbean	1.84471	1.73536	1.67589
GSM895038sampletable.txt	Caribbean	1.8973	1.69484	1.36965
GSM895039sampletable.txt	Caribbean	0.92092	0.91315	1.00193
GSM895040sampletable.txt	Caribbean	1.32585	1.31273	1.27812
GSM895041sampletable.txt	Caribbean	1.85641	1.19847	1.70476
GSM895042sampletable.txt	Caribbean	0.823147	0.813141	1.38703
GSM895043sampletable.txt	Caribbean	1.08373	1.06599	1.19359
GSM895044sampletable.txt	Caribbean	1.5742	1.47832	1.25849
GSM895051sampletable.txt	Caribbean	1.04806	0.990055	0.95819
GSM895052sampletable.txt	Caribbean	0.963556	0.866152	0.997906
GSM895053sampletable.txt	Caribbean	1.01264	0.998144	1.05273
GSM895057sampletable.txt	Caribbean	0.678614	0.642841	0.63474
GSM895058sampletable.txt	Caribbean	1.29767	1.19018	1.14291
GSM895060sampletable.txt	Caribbean	0.72917	0.737675	0.735813
GSM895061sampletable.txt	Caribbean	1.04455	0.99876	1.01647
GSM895062sampletable.txt	Caribbean	0.992404	0.937341	0.980241
GSM895063sampletable.txt	Caribbean	1.01806	0.982739	1
GSM895064sampletable.txt	Caribbean	1.07646	1.00964	1.0285
GSM895065sampletable.txt	Caribbean	2.66618	1.14773	2.8618
GSM895067sampletable.txt	Caribbean	0.990069	0.986298	0.991491
GSM895068sampletable.txt	Caribbean	0.996268	0.993861	1.04743
GSM895069sampletable.txt	Caribbean	1.71201	1.7045	1.6613
GSM895070sampletable.txt	Caribbean	1.6725	1.48015	1.77679
GSM895071sampletable.txt	Caribbean	0.971376	0.925831	0.857607
GSM895072sampletable.txt	Caribbean	0.760546	0.633784	1.0546
GSM895073sampletable.txt	Caribbean	1.16461	0.989369	1
GSM895074sampletable.txt	Caribbean	1.0476	0.984223	1.09111
GSM895075sampletable.txt	Caribbean	1.14339	1.11191	1.17255
GSM895077sampletable.txt	Caribbean	1.31192	1.14721	1.34868
GSM895080sampletable.txt	Caribbean	1.40784	1.33755	1.34917
GSM895081sampletable.txt	Caribbean	0.863232	0.873827	0.983638
GSM895082sampletable.txt	Caribbean	1.22263	1.32366	1.29551
GSM895083sampletable.txt	Caribbean	1.0562	0.989098	1.08757
GSM895085sampletable.txt	Caribbean	1.288	1.08015	1.2994
GSM895086sampletable.txt	Caribbean	1.88478	1.70031	1.82309
GSM895087sampletable.txt	Caribbean	1.31958	1.17254	1.23353
GSM895089sampletable.txt	Caribbean	1.30984	1.18909	1.16875
GSM895090sampletable.txt	Caribbean	1.46549	1.40444	1.45366
GSM895091sampletable.txt	Caribbean	1.80031	1.82769	1.7098
GSM895093sampletable.txt	Caribbean	1.95378	1.76933	2.16965
GSM895094sampletable.txt	Caribbean	0.853999	0.692784	0.674065
GSM895095sampletable.txt	Caribbean	0.946502	0.918232	0.8578
GSM895097sampletable.txt	Caribbean	0.923807	0.876312	1.09438
GSM895101sampletable.txt	Caribbean	0.999624	0.955533	1.04031
GSM895102sampletable.txt	Caribbean	0.889107	0.812962	1.03436
GSM895103sampletable.txt	Caribbean	1.69348	1.18196	1.66226
GSM895104sampletable.txt	Caribbean	1.12813	1.12395	1.17935
GSM895105sampletable.txt	Caribbean	0.948087	0.948411	1.05784
GSM895106sampletable.txt	Caribbean	1.0629	1.05722	1.04782
GSM895107sampletable.txt	Caribbean	1.0654	0.874693	1.15918
GSM895109sampletable.txt	Caribbean	0.81633	0.823808	0.744789
GSM895112sampletable.txt	Caribbean	1.69457	1.42509	1.48493
GSM895114sampletable.txt	Caribbean	1.02486	0.952201	0.943749
GSM895115sampletable.txt	Caribbean	0.936319	0.837944	0.934598
GSM895117sampletable.txt	Caribbean	1.26879	1.11894	1.0379
GSM895118sampletable.txt	Caribbean	1.22774	1.10851	1.19088
GSM895120sampletable.txt	Caribbean	2.08613	2.37355	2.17573
GSM895121sampletable.txt	Caribbean	1.73166	1.75463	1.50449
GSM895122sampletable.txt	Caribbean	1.12038	0.974852	1.16604
GSM895123sampletable.txt	Caribbean	0.985827	0.950425	0.990553
GSM895124sampletable.txt	Caribbean	0.805975	0.784855	0.815772
GSM895127sampletable.txt	Caribbean	0.9178	0.982737	0.916395
GSM895128sampletable.txt	Caribbean	1.17139	1.09413	1.24273
GSM895130sampletable.txt	Caribbean	0.994574	0.961522	0.947071
GSM895131sampletable.txt	Caribbean	2.28202	1.56259	2.21857
GSM895133sampletable.txt	Caribbean	0.711845	0.731632	0.739609
GSM895134sampletable.txt	Caribbean	1.10851	1.06373	1.27753
GSM895135sampletable.txt	Caribbean	0.698723	0.653342	0.710054
GSM895136sampletable.txt	Caribbean	1.42909	1.34921	1.1321
GSM895139sampletable.txt	Caribbean	0.993959	0.993803	0.96126
GSM895140sampletable.txt	Caribbean	1.50096	1.57244	1.50878
GSM895141sampletable.txt	Caribbean	1.24198	1.13572	1.13901
GSM895144sampletable.txt	Caribbean	1.13653	1.14532	1.03315
GSM895145sampletable.txt	Caribbean	0.907574	0.849256	0.90252
GSM895146sampletable.txt	Caribbean	0.648296	0.523752	0.554632
GSM895147sampletable.txt	Caribbean	1.8179	1.50126	1.38634
GSM895148sampletable.txt	Caribbean	1.34369	1.16374	1.07651
GSM895149sampletable.txt	Caribbean	1.10767	1.02699	1.11532
GSM895150sampletable.txt	Caribbean	0.991774	0.861805	1.03054
GSM895151sampletable.txt	Caribbean	1.24029	1.02877	1.21243
GSM895152sampletable.txt	Caribbean	1.19443	1.0464	1.05472
GSM895153sampletable.txt	Caribbean	1.46064	1.31241	1.69593
GSM895155sampletable.txt	Caribbean	1.30135	1.19793	1.20939
GSM895157sampletable.txt	Caribbean	1.46786	1.31081	1.33223
GSM895159sampletable.txt	Caribbean	1.43658	1.54265	1.61139
GSM895160sampletable.txt	Caribbean	1.02438	1.06748	1.04293
GSM895161sampletable.txt	Caribbean	1.81871	1.5506	1.19937
GSM895162sampletable.txt	Caribbean	0.896719	0.896959	1.09915
GSM895163sampletable.txt	Caribbean	0.756102	0.76728	0.798088
GSM895165sampletable.txt	Caribbean	1.61481	0.908786	1.38419
GSM895166sampletable.txt	Caribbean	1.07529	1.0275	0.997301
GSM895168sampletable.txt	Caribbean	0.917174	0.952904	1.48615
GSM895170sampletable.txt	Caribbean	1.6161	1.51597	1.59248
GSM895173sampletable.txt	Caribbean	1.05428	1.0255	0.999503
GSM895174sampletable.txt	Caribbean	0.930294	0.834828	0.737464
GSM895176sampletable.txt	Caribbean	0.791503	0.886872	0.848209
GSM895177sampletable.txt	Caribbean	0.929329	0.865863	0.978823
GSM895178sampletable.txt	Caribbean	1.07929	1.02468	0.952198
GSM895180sampletable.txt	Caribbean	1.11712	1.03885	1.90947
GSM895181sampletable.txt	Caribbean	1.60186	1.58684	1.32818
GSM895183sampletable.txt	Caribbean	1.14176	1.07771	1.03216
GSM895184sampletable.txt	Caribbean	0.834094	0.701147	0.879644
GSM895185sampletable.txt	Caribbean	1.16365	1.20598	1.04498
GSM895186sampletable.txt	Caribbean	1.03174	0.948857	0.99814
GSM895187sampletable.txt	Caribbean	0.951472	0.880471	0.87422
GSM895188sampletable.txt	Caribbean	2.1277	1.88266	1.83483
GSM895191sampletable.txt	Caribbean	1.17715	1.10239	1.0189
GSM895192sampletable.txt	Caribbean	1.21048	1.16113	1.22546
GSM895193sampletable.txt	Caribbean	1.66431	1.47071	1.42442
GSM895194sampletable.txt	Caribbean	0.858396	0.733168	0.834774
GSM895195sampletable.txt	Caribbean	1.50677	1.12989	1.18062
GSM895200sampletable.txt	Caribbean	1.9848	1.53574	1.3398
GSM895202sampletable.txt	Caribbean	1.00188	0.979441	0.927262
GSM895204sampletable.txt	Caribbean	2.44043	1.48671	2.05271
GSM895205sampletable.txt	Caribbean	1.18551	0.828047	1.10088
GSM895209sampletable.txt	Caribbean	1.89324	1.61078	2.31486
GSM895210sampletable.txt	Caribbean	1.78888	1.53985	1.57585
GSM895211sampletable.txt	Caribbean	1.06584	1.01591	1.12999
GSM895215sampletable.txt	Caribbean	1.02793	0.970993	1.11523
GSM895218sampletable.txt	Caribbean	1.14169	1.16869	1.01905
GSM895222sampletable.txt	Caribbean	1.13267	1.14059	1.67747
GSM895223sampletable.txt	Caribbean	1.24709	1.21513	1.41191
GSM895225sampletable.txt	Caribbean	1.00586	1.0264	1.09511
GSM895228sampletable.txt	Caribbean	0.827533	0.873322	0.839345
GSM895229sampletable.txt	Caribbean	1.42187	1.06031	1.13025
GSM895231sampletable.txt	Caribbean	1.15648	1.06391	1.00874
GSM895232sampletable.txt	Caribbean	1.54623	1.0455	1.7277
GSM895233sampletable.txt	Caribbean	1.97815	1.69153	1.833
GSM895234sampletable.txt	Caribbean	1.17386	1.1567	1.1372
GSM895235sampletable.txt	Caribbean	2.10117	1.29564	1.67614
GSM895236sampletable.txt	Caribbean	0.925775	0.945631	1.04385
GSM895237sampletable.txt	Caribbean	1.21399	1.25839	1.04419
GSM895239sampletable.txt	Caribbean	1.00514	1.00192	1.04614
GSM895241sampletable.txt	Caribbean	2.13575	1.80315	2.19144
GSM895242sampletable.txt	Caribbean	1.04394	1.10413	0.96097
GSM895244sampletable.txt	Caribbean	0.888613	0.83749	0.849149
GSM895245sampletable.txt	Caribbean	2.22831	1.56415	2.50842
GSM895246sampletable.txt	Caribbean	1.15819	1.58195	1.4018
GSM895247sampletable.txt	Caribbean	1.03054	0.987813	1.10934
GSM895248sampletable.txt	Caribbean	1.03995	0.991774	0.96308
GSM895249sampletable.txt	Caribbean	1.10126	0.975564	1.13075
GSM895250sampletable.txt	Caribbean	1.0966	0.997584	0.998318
GSM895251sampletable.txt	Caribbean	1.01217	0.994823	0.996512
GSM895252sampletable.txt	Caribbean	1.02808	0.995895	1.00475
GSM895253sampletable.txt	Caribbean	1.05246	1.00352	1.11761
GSM895254sampletable.txt	Caribbean	0.995169	0.992994	1.05868
GSM895255sampletable.txt	Caribbean	1.63891	1.36325	1.32114
GSM895256sampletable.txt	Caribbean	1.18177	1.17187	1.10558
GSM895257sampletable.txt	Caribbean	2.71268	1.93061	1.68088
GSM895262sampletable.txt	Caribbean	1.07782	0.997751	0.996872
GSM895263sampletable.txt	Caribbean	0.993569	0.995679	1.06609
GSM895266sampletable.txt	Caribbean	1.0431	1.02021	1.13407
GSM895269sampletable.txt	Caribbean	1.62448	1.36729	1.30746
GSM895270sampletable.txt	Caribbean	1.08534	0.992814	0.97733
GSM895271sampletable.txt	Caribbean	1.04985	0.993993	1.10291
GSM895272sampletable.txt	Caribbean	1.01645	0.990568	1.0789
GSM895273sampletable.txt	Caribbean	1.31744	0.817187	1.48775
GSM895274sampletable.txt	Caribbean	1.48599	1.50032	1.22706
GSM895276sampletable.txt	Caribbean	1.49793	1.49755	1.7926
GSM895277sampletable.txt	Caribbean	1.33423	1.32069	1.11771
GSM895278sampletable.txt	Caribbean	1.78652	1.02615	1.70258
GSM895280sampletable.txt	Caribbean	0.989835	0.977445	1.13716
GSM895284sampletable.txt	Caribbean	1.03692	0.992153	1.37379
GSM895285sampletable.txt	Caribbean	0.779885	0.727425	0.928333
GSM895287sampletable.txt	Caribbean	0.961953	0.907825	0.916574
GSM895290sampletable.txt	Caribbean	0.883817	0.783636	0.987095
GSM895292sampletable.txt	Caribbean	1.10331	0.996763	0.996786
GSM895293sampletable.txt	Caribbean	0.926472	0.803825	0.836655
GSM895294sampletable.txt	Caribbean	1.14834	1.17626	1.34137
GSM895295sampletable.txt	Caribbean	1.04378	0.98981	1.4266
GSM895296sampletable.txt	Caribbean	1.38525	0.927317	1.54523
GSM895297sampletable.txt	Caribbean	1.26898	0.660521	1.61602
GSM895298sampletable.txt	Caribbean	1.02606	0.965356	0.996249
GSM895300sampletable.txt	Caribbean	1.47809	1.18879	1.36773
GSM895301sampletable.txt	Caribbean	1.96515	1.85385	1.66065
GSM895302sampletable.txt	Caribbean	0.998257	0.993581	0.998321
GSM895303sampletable.txt	Caribbean	0.839454	0.76949	0.840695
GSM895304sampletable.txt	Caribbean	0.745616	0.809683	0.687638
GSM895305sampletable.txt	Caribbean	1.20595	1.09078	1.03799
GSM895306sampletable.txt	Caribbean	1.14892	1.10435	1.229
GSM895307sampletable.txt	Caribbean	1.52183	0.886273	1.20991
GSM895308sampletable.txt	Caribbean	0.869612	0.756984	0.847816
GSM895309sampletable.txt	Caribbean	2.06984	1.98815	1.39233
GSM895311sampletable.txt	Caribbean	1.09862	1.04733	1.09427
GSM895313sampletable.txt	Caribbean	1.14785	1.12403	1.26269
GSM895314sampletable.txt	Caribbean	1.25631	1.12504	1.42711
GSM895317sampletable.txt	Caribbean	1.65495	1.31477	1.23049
GSM895319sampletable.txt	Caribbean	1.56531	1.31708	1.34372
GSM895320sampletable.txt	Caribbean	1.05062	1.06742	1.29754
GSM895323sampletable.txt	Caribbean	1.42144	0.91408	1.7806
GSM895324sampletable.txt	Caribbean	0.771607	0.784995	0.698482
GSM895325sampletable.txt	Caribbean	1.39627	1.29646	1.22551
GSM895326sampletable.txt	Caribbean	1.25186	1.08534	1.00855
GSM895328sampletable.txt	Caribbean	0.730932	0.733836	0.780061
GSM895330sampletable.txt	Caribbean	1.05415	0.968469	0.937363
GSM895331sampletable.txt	Caribbean	0.819887	0.744324	0.869456
GSM895333sampletable.txt	Caribbean	1.00543	0.955963	0.947326
GSM895336sampletable.txt	Caribbean	2.00912	1.1273	1.57951
GSM895339sampletable.txt	Caribbean	0.902333	0.848365	0.863436
GSM895341sampletable.txt	Caribbean	1.11082	1.01953	1.12157
GSM895342sampletable.txt	Caribbean	1.10544	1.06709	1.07529
GSM895344sampletable.txt	Caribbean	1.61347	1.62647	1.64873
GSM895345sampletable.txt	Caribbean	1.42732	1.29639	1.14062
GSM895346sampletable.txt	Caribbean	1.09624	1.00282	0.882868
GSM895350sampletable.txt	Caribbean	0.876585	0.893155	0.945649
GSM895351sampletable.txt	Caribbean	1.14416	1.03883	2.00748
GSM895352sampletable.txt	Caribbean	1.45514	1.44733	1.24833
GSM895353sampletable.txt	Caribbean	1.07684	0.987701	0.994162
GSM895356sampletable.txt	Caribbean	1.40247	1.35123	1.42348
GSM895359sampletable.txt	Caribbean	1.30809	1.27083	1.60724
GSM895360sampletable.txt	Caribbean	0.915442	0.968001	0.903584
GSM895361sampletable.txt	Caribbean	0.996589	0.896114	1.03922
GSM895363sampletable.txt	Caribbean	1.23721	1.12614	1.19676
GSM895364sampletable.txt	Caribbean	1.26192	1.20885	1.97086
GSM895367sampletable.txt	Caribbean	1.87597	1.59297	1.95493
GSM895369sampletable.txt	Caribbean	1.45431	1.34249	1.19575
GSM895370sampletable.txt	Caribbean	1.87316	1.81278	1.81959
GSM895372sampletable.txt	Caribbean	1.08648	1.05445	0.932813
GSM895373sampletable.txt	Caribbean	2.08229	1.84159	1.98684
GSM895375sampletable.txt	Caribbean	0.852778	0.662118	0.722939
GSM895376sampletable.txt	Caribbean	1.06961	1.02884	1.08768
GSM895378sampletable.txt	Caribbean	0.710068	0.677197	0.861105
GSM895380sampletable.txt	Caribbean	0.959668	0.758307	1.09291
GSM895381sampletable.txt	Caribbean	1.6068	1.47798	1.51322
GSM895382sampletable.txt	Caribbean	1.2681	1.23391	1.71069
GSM895383sampletable.txt	Caribbean	1.12955	1.0658	0.97412
GSM895385sampletable.txt	Caribbean	1.4555	1.28082	1.48151
GSM895386sampletable.txt	Caribbean	1.32546	0.835309	1.06685
GSM895387sampletable.txt	Caribbean	1.51033	1.33399	1.12434
GSM895388sampletable.txt	Caribbean	0.915488	0.78872	1.04479
GSM895389sampletable.txt	Caribbean	1.36716	1.45727	1.18521
GSM895390sampletable.txt	Caribbean	1.00156	0.889216	1.37659
GSM895391sampletable.txt	Caribbean	1.03198	1.01351	0.841629
GSM895392sampletable.txt	Caribbean	0.922124	0.836169	0.868746
GSM895393sampletable.txt	Caribbean	1.30607	1.1908	1.29623
GSM895394sampletable.txt	Caribbean	2.26578	2.10998	2.1795
GSM895395sampletable.txt	Caribbean	1.54051	1.093	1.05898
GSM895397sampletable.txt	Caribbean	1.18085	1.17224	1.4035
GSM895398sampletable.txt	Caribbean	0.865777	0.845536	0.952198
GSM895399sampletable.txt	Caribbean	1.01708	0.90577	0.95501
GSM895400sampletable.txt	Caribbean	1.5484	1.55459	1.67845
GSM895404sampletable.txt	Caribbean	1.08775	1.01033	0.965076
GSM895406sampletable.txt	Caribbean	1.27009	1.22817	1.13402
GSM895407sampletable.txt	Caribbean	1.10627	1.23871	1.12416
GSM895408sampletable.txt	Caribbean	1.13541	1.05292	1.18211
GSM895409sampletable.txt	Caribbean	1.38828	1.22455	1.25021
GSM895410sampletable.txt	Caribbean	0.892352	0.814948	0.873722
GSM895411sampletable.txt	Caribbean	2.39838	1.97383	2.08687
GSM895412sampletable.txt	Caribbean	1.08984	1.03505	1.01892
GSM895413sampletable.txt	Caribbean	0.654056	0.612208	0.572732
GSM895419sampletable.txt	Caribbean	1.18475	0.919204	1.10478
GSM895422sampletable.txt	Caribbean	0.83518	0.810032	0.823665
GSM895424sampletable.txt	Caribbean	1.50264	1.45731	1.53854
GSM895425sampletable.txt	Caribbean	1.0837	1.02447	1.05758
GSM895426sampletable.txt	Caribbean	1.03451	1.04493	1.04597
GSM895427sampletable.txt	Caribbean	1.83664	2.0378	1.96987
GSM895429sampletable.txt	Caribbean	0.985087	0.923356	1.21379
GSM895431sampletable.txt	Caribbean	0.779532	0.828174	0.697832
GSM895432sampletable.txt	Caribbean	1.39996	1.47929	1.35472
GSM895433sampletable.txt	Caribbean	1.30801	1.29112	1.19173
GSM895434sampletable.txt	Caribbean	1.03079	1.23197	1.1753
GSM895435sampletable.txt	Caribbean	1.28193	1.2397	1.31244
GSM895437sampletable.txt	Caribbean	0.964471	0.903231	0.882301
GSM895438sampletable.txt	Caribbean	1.68873	1.74206	1.74692
GSM895439sampletable.txt	Caribbean	1.00941	0.893252	0.985176
GSM895440sampletable.txt	Caribbean	0.95072	0.940751	0.948602
GSM895441sampletable.txt	Caribbean	1.41731	1.45414	1.50165
GSM895442sampletable.txt	Caribbean	0.920354	0.919991	0.860289
GSM895445sampletable.txt	Caribbean	1.0543	0.843461	1.11061
GSM895446sampletable.txt	Caribbean	0.976877	0.939687	0.950568
GSM895447sampletable.txt	Caribbean	1.35865	1.44528	1.41032
GSM895448sampletable.txt	Caribbean	1.05779	1.01945	1.06157
GSM895449sampletable.txt	Caribbean	1.18742	1.25222	1.17448
GSM895450sampletable.txt	Caribbean	2.14268	2.10113	2.48742
GSM895451sampletable.txt	Caribbean	1.10019	0.878457	0.932452
GSM895452sampletable.txt	Caribbean	1.56541	1.67389	1.56907
GSM895454sampletable.txt	Caribbean	0.921239	0.864284	0.83304
GSM895457sampletable.txt	Caribbean	1.02768	0.963592	1.21436
GSM895458sampletable.txt	Caribbean	1.18622	1.35001	1.32559
GSM895459sampletable.txt	Caribbean	1.11917	0.885478	0.922031
GSM895461sampletable.txt	Caribbean	1.79479	2.0089	2.13371
GSM895462sampletable.txt	Caribbean	1.13979	1.02711	1.00707
GSM895463sampletable.txt	Caribbean	1.10256	1.23174	1.53442
GSM895465sampletable.txt	Caribbean	1.53545	1.53672	1.66587
GSM895466sampletable.txt	Caribbean	2.19547	1.58274	1.6622
GSM895467sampletable.txt	Caribbean	0.890694	0.81681	0.827654
GSM895468sampletable.txt	Caribbean	2.48284	1.71306	2.03952
GSM895469sampletable.txt	Caribbean	0.810302	0.822621	0.745953
GSM895471sampletable.txt	Caribbean	0.859807	0.86414	1.05078
GSM895472sampletable.txt	Caribbean	1.00512	0.857542	0.892151
GSM895473sampletable.txt	Caribbean	0.943077	0.967028	1.23877
GSM895475sampletable.txt	Caribbean	1.53669	1.7637	1.50367
GSM895477sampletable.txt	Caribbean	1.30659	1.1436	1.03776
GSM895479sampletable.txt	Caribbean	1.06261	1.01143	0.962785
GSM895480sampletable.txt	Caribbean	1.2868	1.20065	1.11174
GSM895484sampletable.txt	Caribbean	1.17999	1.14526	1.47218
GSM895487sampletable.txt	Caribbean	2.07721	1.53619	2.44998
GSM895488sampletable.txt	Caribbean	0.821002	0.761649	0.792098
GSM895489sampletable.txt	Caribbean	1.1182	1.05285	0.973717
GSM895490sampletable.txt	Caribbean	1.00899	0.972434	0.919203
GSM895492sampletable.txt	Caribbean	0.795092	0.786758	0.959657
GSM895493sampletable.txt	Caribbean	0.894806	0.819465	0.854641
GSM895494sampletable.txt	Caribbean	1.43288	1.38237	1.27206
GSM895496sampletable.txt	Caribbean	0.7259	0.677297	0.766075
GSM895497sampletable.txt	Caribbean	0.691779	0.671484	0.683505
GSM895498sampletable.txt	Caribbean	1.14245	1.07482	1.3079
GSM895500sampletable.txt	Caribbean	1.29221	1.28829	1.13837
GSM895501sampletable.txt	Caribbean	1.14197	1.05678	1.01237
GSM895502sampletable.txt	Caribbean	1.79278	1.14868	1.99883
GSM895503sampletable.txt	Caribbean	1.58019	1.38148	1.34262
GSM895506sampletable.txt	Caribbean	1.50211	1.43838	1.66418
GSM895507sampletable.txt	Caribbean	1.30634	1.17365	1.08099
GSM895508sampletable.txt	Caribbean	1.61191	1.32231	1.72634
GSM895509sampletable.txt	Caribbean	1.60784	1.56212	1.27843
GSM895510sampletable.txt	Caribbean	1.447	1.38315	1.44584
GSM895512sampletable.txt	Caribbean	1.03468	0.962871	1.03069
GSM895513sampletable.txt	Caribbean	1.1245	1.04942	0.981715
GSM895515sampletable.txt	Caribbean	1.19554	1.18293	1.10287
GSM895516sampletable.txt	Caribbean	0.952476	0.884165	0.943227
GSM895517sampletable.txt	Caribbean	0.917836	0.869275	1.30531
GSM895518sampletable.txt	Caribbean	1.4544	1.32134	1.37288
GSM895519sampletable.txt	Caribbean	1.50881	1.2765	1.38741
GSM895521sampletable.txt	Caribbean	1.06345	1.08828	1.11789
GSM895522sampletable.txt	Caribbean	1.09638	0.736739	1.09705
GSM895523sampletable.txt	Caribbean	1.21044	1.15745	1.14128
GSM895524sampletable.txt	Caribbean	1.54247	1.30922	1.3485
GSM895526sampletable.txt	Caribbean	1.14786	1.05415	0.873934
GSM895527sampletable.txt	Caribbean	1.20309	1.06045	1.17728
GSM895530sampletable.txt	Caribbean	1.91541	1.59632	1.65152
GSM895531sampletable.txt	Caribbean	1.0699	1.12593	0.971797
GSM895532sampletable.txt	Caribbean	1.88958	1.85938	1.85845
GSM895534sampletable.txt	Caribbean	1.18228	0.907286	1.50727
GSM895535sampletable.txt	Caribbean	1.49858	1.5962	1.84754
GSM895536sampletable.txt	Caribbean	1.43628	1.37236	1.32181
GSM895541sampletable.txt	Caribbean	0.743267	0.732081	0.825519
GSM895542sampletable.txt	Caribbean	1.80826	1.52482	1.64068
GSM895543sampletable.txt	Caribbean	1.51331	1.43684	1.24127
GSM895545sampletable.txt	Caribbean	1.39098	1.27059	1.1084
GSM895546sampletable.txt	Caribbean	0.97814	0.878591	0.955191
GSM895547sampletable.txt	Caribbean	1.53913	1.50336	1.29314
GSM895548sampletable.txt	Caribbean	0.756453	0.699962	0.773119
GSM895549sampletable.txt	Caribbean	0.751399	0.805726	0.845388
GSM895553sampletable.txt	Caribbean	0.957569	0.968675	0.940379
GSM895554sampletable.txt	Caribbean	1.19544	1.14556	1.02676
GSM895555sampletable.txt	Caribbean	1.04309	0.976363	0.983821
GSM895556sampletable.txt	Caribbean	1.03984	0.899868	1.0127
GSM895557sampletable.txt	Caribbean	1.24065	0.795327	1.40157
GSM895558sampletable.txt	Caribbean	0.922308	0.809611	0.784698
GSM895560sampletable.txt	Caribbean	0.987685	0.873968	1.03066
GSM895561sampletable.txt	Caribbean	1.42943	1.21509	1.50319
GSM895562sampletable.txt	Caribbean	1.50116	1.58722	1.56202
GSM895563sampletable.txt	Caribbean	1.9352	1.67884	2.06241
GSM895565sampletable.txt	Caribbean	1.17049	1.11736	1.72329
GSM895566sampletable.txt	Caribbean	1.13091	1.2143	1.19147
GSM895567sampletable.txt	Caribbean	1.15723	1.13426	1.05899
GSM895568sampletable.txt	Caribbean	1.12546	1.05399	1.31847
GSM895571sampletable.txt	Caribbean	1.19575	1.05039	1.04934
GSM895572sampletable.txt	Caribbean	1.47383	1.32917	1.2508
GSM895573sampletable.txt	Caribbean	1.02691	1.09734	1.30293
GSM895574sampletable.txt	Caribbean	1.1476	1.0795	1.10871
GSM895577sampletable.txt	Caribbean	1.10119	1.06809	1.00507
GSM895579sampletable.txt	Caribbean	1.12275	1.12496	1.34327
GSM895580sampletable.txt	Caribbean	1.38689	1.1387	1.26138
GSM895581sampletable.txt	Caribbean	1.08633	1.01102	0.944271
GSM895582sampletable.txt	Caribbean	1.07305	1.05171	0.946898
GSM895587sampletable.txt	Caribbean	1.08657	1.02634	0.994191
GSM895591sampletable.txt	Caribbean	0.813084	0.772872	0.814032
GSM895592sampletable.txt	Caribbean	1.13452	0.711263	1.14582
GSM895594sampletable.txt	Caribbean	1.62158	1.64354	1.99738
GSM895595sampletable.txt	Caribbean	1.00321	1.02735	1.0442
GSM895597sampletable.txt	Caribbean	1.00269	0.969049	0.976073
GSM895598sampletable.txt	Caribbean	1.12324	1.04151	1
GSM895600sampletable.txt	Caribbean	1.06021	1.09366	1.0411
GSM895601sampletable.txt	Caribbean	1.56109	1.35637	1.3673
GSM895602sampletable.txt	Caribbean	1.21231	1.12589	1.19503
GSM895603sampletable.txt	Caribbean	1.16825	1.08804	1.2893
GSM895604sampletable.txt	Caribbean	0.733065	0.675298	0.839361
GSM895607sampletable.txt	Caribbean	1.65087	1.61002	1.59307
GSM895609sampletable.txt	Caribbean	1.54503	1.42856	1.73573
GSM895610sampletable.txt	Caribbean	1.25982	1.15122	1.08201
GSM895611sampletable.txt	Caribbean	1.66008	1.42874	1.39506
GSM895612sampletable.txt	Caribbean	1.93292	1.96015	1.94076
GSM895613sampletable.txt	Caribbean	1.31088	1.04605	2.12225
GSM895614sampletable.txt	Caribbean	1.21929	1.23145	1.40411
GSM895615sampletable.txt	Caribbean	1.04959	1.09291	1.44045
GSM895616sampletable.txt	Caribbean	1.7108	1.4811	1.4983
GSM895617sampletable.txt	Caribbean	0.930306	0.868328	0.868097
GSM895618sampletable.txt	Caribbean	1.47525	1.29159	1.38285
GSM895620sampletable.txt	Caribbean	1.00725	0.91651	1.09817
GSM895621sampletable.txt	Caribbean	1.20327	1.23553	1.34115
GSM895622sampletable.txt	Caribbean	1.8207	1.74814	1.74323
GSM895623sampletable.txt	Caribbean	1.31678	1.26825	1.08028
GSM895624sampletable.txt	Caribbean	1.10496	1.06853	1.05491
GSM895625sampletable.txt	Caribbean	0.658394	0.632967	0.740772
GSM895626sampletable.txt	Caribbean	0.843888	0.794856	1.1071
GSM895627sampletable.txt	Caribbean	1.09507	1.09751	1.2134
GSM895629sampletable.txt	Caribbean	1.13718	1.01544	1.04073
GSM895631sampletable.txt	Caribbean	1.01872	0.975912	1.07736
GSM895632sampletable.txt	Caribbean	0.865889	0.725494	0.77843
GSM895636sampletable.txt	Caribbean	1.51654	1.27856	1.19461
GSM895637sampletable.txt	Caribbean	1.04093	0.987011	0.967491
GSM895638sampletable.txt	Caribbean	1.97899	2.0628	1.63224
GSM895639sampletable.txt	Caribbean	1.30539	1.21383	1.08071
GSM895640sampletable.txt	Caribbean	1.11107	1.22126	1.47093
GSM895641sampletable.txt	Caribbean	1.5108	1.45232	1.45768
GSM895645sampletable.txt	Caribbean	1.01298	1.03821	1.03781
GSM895646sampletable.txt	Caribbean	1.46476	1.848	1.80862
GSM895647sampletable.txt	Caribbean	1.12287	1.11027	1.1774
GSM895648sampletable.txt	Caribbean	1.79425	1.77322	1.92659
GSM895651sampletable.txt	Caribbean	1.04928	1.06778	1.22968
GSM895654sampletable.txt	Caribbean	1.42854	1.43718	2.12089
GSM895655sampletable.txt	Caribbean	0.92476	0.873891	0.842678
GSM895656sampletable.txt	Caribbean	1.07978	1.0226	0.985136
GSM895658sampletable.txt	Caribbean	1.96924	1.41721	2.15794
GSM895660sampletable.txt	Caribbean	0.970415	1.04772	1.35169
GSM895661sampletable.txt	Caribbean	1.15316	1.14831	1.137
GSM895665sampletable.txt	Caribbean	0.966257	0.980943	1.40552
GSM895666sampletable.txt	Caribbean	0.811064	0.856064	0.858262
GSM895667sampletable.txt	Caribbean	1.32954	0.880722	1.29511
GSM895668sampletable.txt	Caribbean	1.03911	0.930388	1.04641
GSM895670sampletable.txt	Caribbean	1.52382	1.38621	1.35608
GSM895671sampletable.txt	Caribbean	0.767293	0.723434	0.764106
GSM895675sampletable.txt	Caribbean	0.907799	0.778146	0.770609
GSM895677sampletable.txt	Caribbean	1.65147	1.03209	1.44622
GSM895678sampletable.txt	Caribbean	0.689447	0.710618	0.636962
GSM895680sampletable.txt	Caribbean	0.9836	0.949512	0.975877
GSM895682sampletable.txt	Caribbean	1.38597	1.06669	1.25015
GSM895683sampletable.txt	Caribbean	1.25887	1.28145	1.85566
GSM895684sampletable.txt	Caribbean	1.19677	0.971525	1.06127
GSM895688sampletable.txt	Caribbean	1.63124	1.60915	1.53768
GSM895689sampletable.txt	Caribbean	1.0806	1.05203	1.19192
GSM895692sampletable.txt	Caribbean	0.89101	0.882816	0.92105
GSM895695sampletable.txt	Caribbean	1.22056	1.14829	1.04432
GSM895696sampletable.txt	Caribbean	1.68665	1.80311	2.0716
GSM895697sampletable.txt	Caribbean	1.02851	1.00175	1.08972
GSM895698sampletable.txt	Caribbean	1.04168	1.07335	1.02128
GSM895699sampletable.txt	Caribbean	1.36537	1.19709	1.53334
GSM895700sampletable.txt	Caribbean	1.23043	1.28156	1.66209
GSM895702sampletable.txt	Caribbean	1.17291	1.18792	1.39271
GSM895704sampletable.txt	Caribbean	1.05402	0.524148	1.04174
GSM895706sampletable.txt	Caribbean	2.41672	1.96367	1.76707
GSM895709sampletable.txt	Caribbean	2.40618	2.16835	2.16774
GSM895712sampletable.txt	Caribbean	1.01707	0.975567	1.38243
GSM895714sampletable.txt	Caribbean	1.29937	1.1032	1.38346
GSM895716sampletable.txt	Caribbean	1.34003	1.28795	1.3925
GSM895717sampletable.txt	Caribbean	1.46289	0.881814	1.5332
GSM895718sampletable.txt	Caribbean	1.34535	1.24598	1.34256
GSM895719sampletable.txt	Caribbean	1.34691	1.09222	1.03411
GSM895720sampletable.txt	Caribbean	1.73706	1.53449	2.2339
GSM895722sampletable.txt	Caribbean	1.52988	1.33897	1.39753
GSM895723sampletable.txt	Caribbean	1.35624	1.24126	1.14929
GSM895724sampletable.txt	Caribbean	1.11363	1.27119	1.11064
GSM895726sampletable.txt	Caribbean	0.914138	0.994752	0.934501
GSM895727sampletable.txt	Caribbean	1.09263	0.996991	0.99388
GSM895728sampletable.txt	Caribbean	1.05658	0.994693	1.02689
GSM895729sampletable.txt	Caribbean	1.22927	1.06308	1.2254
GSM895731sampletable.txt	Caribbean	0.986936	0.973103	1.04039
GSM895733sampletable.txt	Caribbean	1.00081	0.995983	1.06274
GSM895735sampletable.txt	Caribbean	1.09901	1.04241	1.06458
GSM895737sampletable.txt	Caribbean	0.904146	0.899622	1.35084
GSM895738sampletable.txt	Caribbean	1.06397	0.999684	1.04431
GSM895741sampletable.txt	Caribbean	1.01352	0.952133	1.00731
GSM895742sampletable.txt	Caribbean	1.61102	1.3736	1.39242
GSM895744sampletable.txt	Caribbean	1.0327	0.996596	1.00835
GSM895745sampletable.txt	Caribbean	0.9897	0.992199	1.32175
GSM895746sampletable.txt	Caribbean	1.83912	1.95484	2.00477
GSM895748sampletable.txt	Caribbean	1.4017	1.24158	1.24384
GSM895751sampletable.txt	Caribbean	1.07587	0.990967	1.23656
GSM895752sampletable.txt	Caribbean	1.14196	1.02701	1.12604
GSM895753sampletable.txt	Caribbean	1.29764	1.07104	1.11454
GSM895754sampletable.txt	Caribbean	1.70525	1.42558	1.20682
GSM895755sampletable.txt	Caribbean	0.968071	0.908135	0.75966
GSM895758sampletable.txt	Caribbean	1.42276	1.23925	1.14676
GSM895761sampletable.txt	Caribbean	1.05726	0.998815	1.00494
GSM895764sampletable.txt	Caribbean	1.20239	1.19263	1.16033
GSM895765sampletable.txt	Caribbean	1.27504	1.27258	1.01588
GSM895766sampletable.txt	Caribbean	1.1004	1.00416	1.31103
1550053	Chile	1.86951	1.66384	1.52407
1550073	Chile	2.15364	1.22094	1.23823
1550093	Chile	1.85182	1.64144	1.18847
1550123	Chile	1.07083	0.922017	0.935661
1550133	Chile	1.36866	1.16075	1.02844
1550153	Chile	1.86383	1.48119	1.88407
1550163	Chile	1.78195	1.37408	1.23592
1550173	Chile	1.6285	1.47909	1.49156
1550183	Chile	1.8176	1.39299	1.14147
1550193	Chile	1.75995	1.60693	1.18681
1550223	Chile	1.97389	1.64712	1.20512
1560013	Chile	1.29605	1.34048	1.22851
1560023	Chile	1.13	0.92746	0.968254
1560033	Chile	1.30074	1.35354	1.25389
1560063	Chile	0.858513	0.795666	0.749222
1560083	Chile	1.52899	1.42244	1.23999
1560093	Chile	2.21319	1.98951	2.10039
1560103	Chile	1.62039	1.49088	1.4534
1560123	Chile	1.86532	1.49224	1.49953
HG01112	CLM	1.05309	1.01286	1.03922
HG01113	CLM	1.26373	1.08175	1.22388
HG01124	CLM	1.85728	1.81209	1.29744
HG01125	CLM	1.10136	0.986342	0.917192
HG01133	CLM	1.68981	1.46769	1.45534
HG01134	CLM	1.13917	1.13966	1.05502
HG01136	CLM	1.54686	1.23202	1.03155
HG01137	CLM	1.07162	0.944806	0.907435
HG01139	CLM	1.67058	1.62347	1.50149
HG01140	CLM	1.48331	1.11322	1.11712
HG01148	CLM	1.67442	1.15844	1.43868
HG01149	CLM	1.11249	0.9259	0.95299
HG01250	CLM	1.25045	1.0093	1.10865
HG01251	CLM	1.05874	1.05929	1.17275
HG01254	CLM	1.75659	1.39178	1.55864
HG01256	CLM	1.28148	1.25869	1.12012
HG01257	CLM	1.45987	1.31681	1.34556
HG01259	CLM	1.3023	1.10416	1.15131
HG01260	CLM	1.81043	1.47595	1.36424
HG01271	CLM	1.30232	1.20182	1.02423
HG01274	CLM	2.07975	1.63792	1.37618
HG01275	CLM	0.98695	1.00456	0.984604
HG01277	CLM	2.22764	2.00052	1.73989
HG01278	CLM	2.34792	1.40685	1.51816
HG01344	CLM	0.88404	0.925472	0.86375
HG01345	CLM	1.19375	1.14802	1.21901
HG01350	CLM	0.855887	0.836797	0.799803
HG01351	CLM	1.42583	1.49019	1.29689
HG01353	CLM	1.37926	1.32195	1.47759
HG01354	CLM	1.04094	1.0012	0.98051
HG01356	CLM	1.72363	1.61704	1.51531
HG01357	CLM	0.848153	0.819493	0.847839
HG01359	CLM	0.995481	0.999514	0.859187
HG01360	CLM	1.33346	1.19259	1.33552
HG01365	CLM	1.22396	1.18647	1.23633
HG01374	CLM	1.47528	1.55707	1.47778
HG01375	CLM	1.10168	0.916741	0.988284
HG01377	CLM	2.14237	2.06467	2.07068
HG01378	CLM	1.76907	1.64353	1.38073
HG01383	CLM	0.982811	1.01409	1.05905
HG01384	CLM	1.18517	1.06585	0.987848
HG01389	CLM	0.908857	0.990489	1.01166
HG01437	CLM	1.40262	1.23375	1.67653
HG01438	CLM	1.0636	1.03942	1.10077
HG01440	CLM	1.81544	1.47685	1.5365
HG01441	CLM	1.16643	1.16123	1.04923
HG01455	CLM	0.704779	0.683294	0.774793
HG01462	CLM	1.35286	1.14893	1.42457
HG01464	CLM	1.03086	0.989571	1.07175
HG01488	CLM	0.811087	0.786598	0.802779
HG01489	CLM	1.15284	1.12796	1.05351
HG01492	CLM	1.29037	1.24043	1.43833
HG01495	CLM	1.16453	1.17523	1.03427
HG01497	CLM	2.22598	2.08443	2.09268
HG01498	CLM	2.15693	1.93555	1.505
HG01550	CLM	1.29412	1.15827	1.08569
HG01555	CLM	1.31269	1.28661	1.11559
HG01561	CLM	0.971429	0.907801	0.952597
GSM531140	Dominican	1.17611	1.3226	1.2413
GSM531141	Dominican	0.781264	0.761717	0.735307
GSM531142	Dominican	1.21386	1.09213	1.35237
GSM531143	Dominican	0.960919	0.8802	1.08036
GSM531144	Dominican	1.21379	1.09963	1.12954
GSM531145	Dominican	1.06234	0.936766	0.852907
GSM531148	Dominican	1.18307	0.967179	1.30975
GSM531149	Dominican	0.984363	0.913797	0.995164
GSM531150	Dominican	1.13481	1.104	1.53335
GSM531151	Dominican	1.24628	1.49999	1.07293
GSM531152	Dominican	1.44899	1.09378	1.15166
GSM531154	Dominican	1.98088	1.85002	2.1834
GSM531156	Dominican	1.28612	1.04736	1.02257
GSM531157	Dominican	0.920442	0.848778	0.891659
GSM531158	Dominican	0.89615	0.832627	0.869747
GSM531162	Dominican	0.74242	0.761544	0.746377
GSM531163	Dominican	0.69427	0.627703	0.694935
GSM531164	Dominican	1.32556	1.13828	1.33433
GSM531165	Dominican	0.412885	0.440354	0.39889
Control1739448280A	EuroAme	1.05845	0.999093	0.997612
Control1739448290A	EuroAme	1.06695	0.997713	1.07079
Control1739448306A	EuroAme	0.95932	0.94876	0.970265
Control1739448324A	EuroAme	1.0552	0.989813	1.01846
Control1739448325A	EuroAme	1.00418	0.992703	1.10809
Control1739448326A	EuroAme	1.0003	0.99666	1.05458
Control1739448341A	EuroAme	1.10243	1.01243	1.00704
Control1739448375A	EuroAme	1.00104	0.985847	1.08198
Control1739448376A	EuroAme	1.06254	0.994913	1
Control1739448407A	EuroAme	1.05561	0.994791	1.05648
Control1739448419A	EuroAme	1.09764	0.997633	1.00625
Control1739448426A	EuroAme	1.08601	0.995225	1
Control1739448448A	EuroAme	0.997245	0.988106	1.12275
Control1739448471A	EuroAme	1.03056	1.00524	1.07797
Control1739448472A	EuroAme	0.997274	0.972391	0.99899
Control1739448475A	EuroAme	1.06053	1.01351	1.03704
Control1739448480A	EuroAme	1.06155	0.991431	1.00374
Control1739448499A	EuroAme	0.994897	0.986868	1.02138
Control1739448500A	EuroAme	0.9846	0.994689	1.0274
Control1739448529A	EuroAme	1.05544	1.00801	1.02859
Control1739448553A	EuroAme	1.10416	0.998545	1.01615
Control1739448556A	EuroAme	1.03582	0.997123	0.999734
Control1739448559A	EuroAme	1.0179	1.02598	1.07711
Control1739448560A	EuroAme	1.05264	0.997757	1.0338
Control1739448568A	EuroAme	1.07126	0.993459	1.15374
Control1739448569A	EuroAme	1.01159	0.998026	1
Control1739448570A	EuroAme	1.16262	1.02373	1.0207
Control1739448575A	EuroAme	1.1588	1.00586	1.17952
Control1739448576A	EuroAme	1.04159	0.991082	1.00598
Control1739448580A	EuroAme	1.06181	0.999039	1.01164
Control1739448581A	EuroAme	1.11582	0.995483	1.0328
Control1739448582A	EuroAme	1.00606	0.994797	1.02374
Control1739448592A	EuroAme	1.04882	0.998917	0.994783
Control1739448593A	EuroAme	0.993174	0.997083	1.06164
Control1739448594A	EuroAme	0.987405	0.978875	0.995573
Control1739448595A	EuroAme	1.0025	0.98769	1.52522
Control1739448596A	EuroAme	1.01953	0.99497	1.04716
Control1739448597A	EuroAme	1.069	1.00042	1.01785
Control1740086001A	EuroAme	0.9935	0.995832	1.12369
Control1740086002A	EuroAme	1.06966	0.997554	1.01293
Control1740086003A	EuroAme	0.9872	0.992267	1.00629
Control1740086005A	EuroAme	1.03715	0.996955	1.0328
Control1740086006A	EuroAme	1.06598	1.00124	1.1672
Control1740086008A	EuroAme	1.05076	0.993279	1.04573
Control1740086009A	EuroAme	1.05232	1.0002	1.11234
Control1740086011A	EuroAme	1.08048	0.992334	1.00462
Control1740086012A	EuroAme	1.02442	0.995953	1.05929
Control1740086013A	EuroAme	1.06113	0.998631	1.02775
Control1740086015A	EuroAme	1.10571	0.99798	1.05089
Control1740086016A	EuroAme	1.05008	0.98356	0.998445
Control1740086017A	EuroAme	0.9806	0.991597	1.15838
Control1740086019A	EuroAme	1.03543	1.00082	1.02221
Control1740086021A	EuroAme	1.03671	0.994964	1.01912
Control1740086022A	EuroAme	1.00052	0.98589	0.998585
Control1740086023A	EuroAme	1.02343	0.993386	1.03838
Control1740086024A	EuroAme	1.00951	0.979728	0.941193
Control1740086025A	EuroAme	0.961578	0.958728	0.98196
Control1740086026A	EuroAme	1.00696	0.996213	1
Control1740086027A	EuroAme	1.03997	0.995061	1.0379
Control1740086029A	EuroAme	1.03324	1.00906	1.02033
Control1740086030A	EuroAme	1.07351	1.00542	1.05751
Control1740086031A	EuroAme	1.04143	0.997316	1.02787
Control1740086032A	EuroAme	1.04214	0.994302	1.03208
Control1740086033A	EuroAme	0.919183	0.980479	0.972622
Control1740086034A	EuroAme	0.998446	0.984796	1.06696
Control1740086035A	EuroAme	1.03406	0.995938	1.0241
Control1740086038A	EuroAme	1.03039	0.992693	1.00121
Control1740086040A	EuroAme	1.04201	0.998301	1.01852
Control1740086042A	EuroAme	1.06007	0.998549	1.18679
Control1740086043A	EuroAme	1.00562	0.994117	1.05212
Control1740086044A	EuroAme	1.02665	0.994231	1
Control1740086045A	EuroAme	1.06614	0.995815	1.05751
Control1740086047A	EuroAme	1.0361	0.990464	0.995987
Control1740086048A	EuroAme	0.991357	1.00357	0.999755
Control1740086049A	EuroAme	1.05607	0.994906	1.01043
Control1740086050A	EuroAme	1.07215	1.00376	1.41219
Control1740086051A	EuroAme	0.9859	0.996411	1.00594
Control1740086052A	EuroAme	1.04439	0.995992	1.13696
Control1740086054A	EuroAme	1.05619	0.999446	1.06743
Control1740086060A	EuroAme	1.01826	1.00324	1.09496
Control1740086061A	EuroAme	1.02493	0.997661	1.00356
Control1740086062A	EuroAme	1.1148	1.03373	1.65326
Control1740086064A	EuroAme	1.0439	1.05626	1.05904
Control1740086065A	EuroAme	1.06355	1.00397	1.16682
Control1740086066A	EuroAme	1.00976	0.997334	0.998967
Control1740086067A	EuroAme	1.06951	0.992853	1.07457
Control1740086068A	EuroAme	1.04361	0.982889	0.985327
Control1740086069A	EuroAme	1.06688	1.00493	1.08582
Control1740086070A	EuroAme	1.05071	0.996228	0.996451
Control1740086072A	EuroAme	1.04751	1.01524	1.02937
Control1740086076A	EuroAme	1.00242	0.996614	1.01754
Control1740086077A	EuroAme	1.05597	0.989706	1.02739
Control1740086078A	EuroAme	1.02508	0.999121	0.996467
Control1740086085A	EuroAme	1.08182	1.01255	1.00894
Control1740086086A	EuroAme	1.00675	0.998712	1.01081
Control1740086087A	EuroAme	1.08779	0.996788	1.06685
Control1740086088A	EuroAme	1.10475	0.998086	0.999244
Control1740086097A	EuroAme	1.04893	0.9949	1.47262
Control1740086099A	EuroAme	1.12568	0.996971	1.22607
Control1740086100A	EuroAme	1.04507	0.998859	1.01443
Control1740086101A	EuroAme	1.07801	0.997061	1.02072
Control1740086102A	EuroAme	1.0539	0.992529	1.01079
Control1740086113A	EuroAme	1.06678	0.996391	1.03777
Control1740086115A	EuroAme	1.07098	0.99781	1.11967
Control1740086116A	EuroAme	1.06746	0.990128	1.05706
Control1740086121A	EuroAme	1.02733	0.995943	0.996821
Control1740086123A	EuroAme	1.04586	0.998558	1.04135
Control1740086131A	EuroAme	1.03337	1.03112	1.02692
Control1740086133A	EuroAme	0.997897	1.00069	1.03013
Control1740086134A	EuroAme	1.12808	1.01935	1.12729
Control1740086135A	EuroAme	1.07055	0.998331	1.02481
Control1740086136A	EuroAme	1.06687	1.00124	1.00075
Control1740086137A	EuroAme	1.04811	0.997846	1.01391
Control1740086138A	EuroAme	1.04729	1.04071	1.17711
Control1740086139A	EuroAme	1.10315	1.00619	1.02532
Control1740086140A	EuroAme	1.08803	0.996929	1.02595
Control1740086141A	EuroAme	1.04582	0.993165	1.10618
Control1740086143A	EuroAme	1.0569	0.989987	1.04981
Control1740086144A	EuroAme	1.05609	0.999292	1.05475
Control1740086145A	EuroAme	1.00935	0.997007	1.00117
Control1740086146A	EuroAme	1.06752	0.992473	0.930443
Control1740086147A	EuroAme	1.14398	1.02672	1.06635
Control1740086148A	EuroAme	1.18054	1.00934	1.0146
Control1740086149A	EuroAme	1.00685	0.992549	1.32679
Control1740086151A	EuroAme	1.03199	0.997057	1.00714
Control1740086152A	EuroAme	0.684304	0.66148	0.787713
Control1740086153A	EuroAme	1.08163	0.993813	0.994938
Control1740086154A	EuroAme	1.00332	0.986268	1.08454
Control1740086155A	EuroAme	0.9966	0.990292	1.10743
Control1740086156A	EuroAme	1.09926	0.99745	1.02759
Control1740086157A	EuroAme	1.09399	1.00126	1.06757
Control1740086158A	EuroAme	1.11222	0.996921	1.12698
Control1740086159A	EuroAme	1.07318	1.00308	1.10251
Control1740086160A	EuroAme	1.03338	0.996889	1.02609
Control1740086161A	EuroAme	1.0489	0.994344	1.01504
Control1740086162A	EuroAme	1.07345	0.998429	1.11791
Control1740086163A	EuroAme	1.08817	0.999192	1.02557
Control1740086164A	EuroAme	1.01784	1.01899	1.00955
Control1740086165A	EuroAme	1.038	1.02444	1.06259
Control1740086166A	EuroAme	1.08378	0.997795	1.04379
Control1740086167A	EuroAme	1.10715	0.996429	1.05844
Control1740086168A	EuroAme	1.08322	0.997991	1.18654
Control1740086170A	EuroAme	1.1513	0.997251	1.02455
Control1740086172A	EuroAme	1.03291	0.994073	0.992142
Control1740086175A	EuroAme	0.995197	0.995816	1.02122
Control1740086177A	EuroAme	1.20615	0.997549	0.999373
Control1740086179A	EuroAme	1.01542	0.981532	0.999557
Control1740086180A	EuroAme	1.09962	0.986502	0.99972
Control1740086181A	EuroAme	1.03738	0.997976	1.03218
Control1740086183A	EuroAme	1.07127	1.02256	1.03785
Control1740086193A	EuroAme	1.052	0.995221	1.0191
Control1740086195A	EuroAme	1.06649	0.997496	1.02391
Control1740086226A	EuroAme	1.06502	0.994747	1.15075
Control1740086232A	EuroAme	1.02936	0.985411	1.17886
Control1740086233A	EuroAme	1.03874	0.994943	0.998569
Control1740086234A	EuroAme	1.02677	0.99749	1.00168
Control1740086235A	EuroAme	1.02284	0.994282	0.995958
Control1740086236A	EuroAme	1.04274	0.99389	1.01935
Control1740086237A	EuroAme	1.04545	0.990418	1.15283
Control1740086238A	EuroAme	1.05602	0.998288	0.996757
Control1740086239A	EuroAme	1.03066	0.99417	1.00749
Control1740086240A	EuroAme	1.01367	0.997499	1.00375
Control1740086241A	EuroAme	1.16367	1.03153	1.02043
Control1740086242A	EuroAme	1.01119	1.00365	1.10928
Control1740086243A	EuroAme	1.04657	0.998639	1.00438
Control1740086251A	EuroAme	1.03516	0.995732	1.02875
Control1740086252A	EuroAme	1.16021	1.10871	1.20994
Control1740086253A	EuroAme	1.05128	0.99715	1.00852
Control1740086277A	EuroAme	1.09217	1.01326	1.01988
Control1740086279A	EuroAme	1.06988	0.998044	1.05914
Control1740086282A	EuroAme	1.10267	0.994523	1.2364
Control1740086298A	EuroAme	1.03407	0.990302	1.21122
Control1740086301A	EuroAme	1.06891	1.00276	1.16382
Control1740086302A	EuroAme	1.06191	1.00528	1.0228
Control1740086303A	EuroAme	0.928542	0.919297	0.947473
Control1740086305A	EuroAme	1.03235	0.997405	1.00708
Control1740086306A	EuroAme	1.08383	1.01606	1.03194
Control1740086311A	EuroAme	0.989794	0.9893	0.953114
Control1740086312A	EuroAme	1.00463	0.991635	1.14734
Control1740086317A	EuroAme	1.06859	0.997065	1.084
Control1740086318A	EuroAme	0.998199	1.02259	1.00521
Control1740086322A	EuroAme	1.03138	0.992282	0.991888
Control1740086323A	EuroAme	1.02308	0.992957	1.09947
Control1740086324A	EuroAme	1.04622	1.0257	1.04831
Control1740086334A	EuroAme	1.02902	0.998335	1.01856
Control1740086335A	EuroAme	1.09296	1.00879	1.02096
Control1740086336A	EuroAme	1.08525	0.994806	1.01203
Control1740086343A	EuroAme	1.03076	0.99751	1.0336
Control1740086344A	EuroAme	1.07395	0.996541	1.02273
Control1740086345A	EuroAme	1.04872	1.00319	1.00212
Control1740086346A	EuroAme	1.02397	0.98969	1.05583
Control1740086347A	EuroAme	1.03418	1.00171	1.01373
Control1740086348A	EuroAme	1.03184	1.00158	1.00153
Control1740086349A	EuroAme	1.06087	0.990879	1.09505
Control1740086350A	EuroAme	1.03925	1.00297	1.024
Control1740086358A	EuroAme	1.0766	1.00432	0.998927
Control1740086362A	EuroAme	1.05592	0.99444	1.06915
Control1740086363A	EuroAme	1.05139	0.992668	1.00682
Control1740086368A	EuroAme	1.58058	1.48933	1.37999
Control1740086370A	EuroAme	1.12161	0.99264	1.15006
Control1740086371A	EuroAme	1.0513	1.01025	0.997985
Control1740086372A	EuroAme	1.02954	0.989727	0.995287
Control1740086376A	EuroAme	1.10236	1.00271	1.03852
Control1740086378A	EuroAme	1.09102	0.997945	1.00524
Control1740086380A	EuroAme	1.00409	0.990011	0.977412
Control1740086381A	EuroAme	1.10278	0.998382	1.01091
Control1740086382A	EuroAme	1.00291	0.997891	1.03262
Control1740086387A	EuroAme	1.04824	0.996804	1.00219
Control1740086388A	EuroAme	1.11173	0.996862	1.01879
Control1740086389A	EuroAme	1.19185	1.02876	1.2407
Control1740086390A	EuroAme	0.9609	0.977244	0.993674
Control1740086401A	EuroAme	1.08729	0.996351	1.01432
Control1740086403A	EuroAme	1.04128	0.998324	1.01971
Control1740086408A	EuroAme	1.11692	1.00895	1.09098
Control1740086409A	EuroAme	1.05179	0.998393	1
Control1740086411A	EuroAme	0.996091	0.998226	1.00498
Control1740086412A	EuroAme	1.02992	1.00922	1.07068
Control1740086413A	EuroAme	1.00364	0.999286	0.996374
Control1740086416A	EuroAme	1.05458	0.997609	1.06466
Control1740086422A	EuroAme	0.978028	0.995864	0.984887
Control1740086424A	EuroAme	0.995003	0.991911	1.00405
Control1740086431A	EuroAme	1.02528	0.994035	0.977313
Control1740086432A	EuroAme	1.06809	1.02461	1.00962
Control1740086435A	EuroAme	1.01445	0.982259	0.996813
Control1740086436A	EuroAme	1.00359	1.00041	1
Control1740086438A	EuroAme	0.992634	1.0201	1.11233
Control1740086439A	EuroAme	1.04605	0.997195	1.03722
Control1740086441A	EuroAme	1.15033	0.982313	0.996008
Control1740086445A	EuroAme	1.0075	0.994404	1.04853
Control1740086446A	EuroAme	1.01657	0.995297	1.08488
Control1740086447A	EuroAme	1.09842	0.997246	1.00732
Control1740086450A	EuroAme	1.04324	0.998685	1.01065
Control1740086451A	EuroAme	1.11692	1.10994	1.11446
Control1740086472A	EuroAme	0.993169	0.996638	1.01158
Control1740086473A	EuroAme	1.0653	0.99667	0.999238
Control1740086474A	EuroAme	0.998971	1.01401	1.16114
Control1740086475A	EuroAme	1.04258	0.996996	0.999249
Control1740086476A	EuroAme	1.08462	0.999299	1.02812
Control1740086478A	EuroAme	1.10916	1.00691	1.00614
Control1740086497A	EuroAme	1.04039	0.979893	1.00309
Control1740086498A	EuroAme	1.06649	0.999938	1.00529
Control1740086499A	EuroAme	1.02824	0.991791	1.18704
Control1740086506A	EuroAme	1.07589	0.998334	1.03957
Control1740086509A	EuroAme	1.12686	1.00084	1.01709
Control1740086510A	EuroAme	1.08344	1.03709	1.24664
Control1740086511A	EuroAme	1.12196	0.994111	1.03998
Control1740086551A	EuroAme	1.06954	0.991228	1.00908
Control1740086552A	EuroAme	1.00841	0.997928	1.01106
Control1740086562A	EuroAme	1.09041	1.03432	1.11456
Control1740086566A	EuroAme	1.0154	0.991776	0.988882
Control1740086569A	EuroAme	1.03453	0.997749	1.03298
Control1740086571A	EuroAme	1	0.999488	1.04086
Control1740086572A	EuroAme	1.03621	0.997523	0.965422
Control1740086573A	EuroAme	1.05459	0.975412	1
Control1740086574A	EuroAme	1.03928	0.977369	0.976967
Control1740086578A	EuroAme	0.996366	0.993215	1.02359
Control1740086584A	EuroAme	1.05988	0.985029	1.0706
Control1740086585A	EuroAme	1.04609	0.993948	1.01245
Control1740086586A	EuroAme	1.02885	0.990872	1.04469
Control1740086589A	EuroAme	1.09688	1.00101	1.09299
Control1740086592A	EuroAme	1.02887	0.994661	1.23125
Control1740086594A	EuroAme	1.13613	1.02591	1.04943
Control1740086595A	EuroAme	1.04431	0.98634	1.06068
Control1749718018A	EuroAme	1.02336	1.00044	0.984878
Control1749718060A	EuroAme	1.06102	0.995265	1.01816
Control1749718077A	EuroAme	1.09573	1.03371	1.08826
Control1749718081A	EuroAme	1.10422	0.943168	1.01451
Control1749718085A	EuroAme	1.07289	0.994396	1.21768
Control1749718091A	EuroAme	1.06355	0.99894	0.995313
Control1749718092A	EuroAme	1.12011	0.994945	1.02399
Control1749718093A	EuroAme	1.15992	1.05438	0.982254
Control1749718103A	EuroAme	1.03829	0.994046	1.01474
Control1749718190A	EuroAme	1.01996	0.996564	1.01519
Control1749726002A	EuroAme	1.01667	0.997395	1.01243
Control1749726012A	EuroAme	1.02929	0.997043	1.0216
Control1749726027A	EuroAme	1.0396	0.99091	0.997113
Control1749726040A	EuroAme	1.01924	0.972743	1.03905
Control1749726047A	EuroAme	1.06082	0.952075	1.01847
Control1749726060A	EuroAme	1.08422	0.997412	1.0954
Control1749726076A	EuroAme	1.08352	1.00384	1.1073
Control1749726084A	EuroAme	1.19775	1.07097	1.11136
Control1749726094A	EuroAme	1.071	0.984969	1.03134
Control1749726103A	EuroAme	1.01995	0.993915	1.03191
Control1749726193A	EuroAme	1.00516	0.99546	1.02313
Control1749726196A	EuroAme	1.08138	0.993928	1.03939
Control1749726220A	EuroAme	1.07572	0.996801	0.991641
Control1749726260A	EuroAme	1.05541	1.01381	1.03701
Control1749734023A	EuroAme	1.11168	1.01471	1.06395
Control1749734025A	EuroAme	1.08764	0.994772	1.02486
Control1749734083A	EuroAme	1.08103	0.9866	1.00793
Control1749734115A	EuroAme	1.04498	0.986014	0.98385
Control1749734116A	EuroAme	1.12894	0.997349	1
Control1749734135A	EuroAme	1.05377	0.984248	0.992456
Control1749734153A	EuroAme	1.04403	1.0003	1.00416
Control1749734346A	EuroAme	1.11373	0.995988	1.03587
Control1749734412A	EuroAme	0.976636	0.88353	1.1221
Control1749734481A	EuroAme	1.05466	0.993342	1.06446
Control1759529001A	EuroAme	0.9535	0.975993	0.989847
Control1759529112A	EuroAme	0.9985	0.994851	0.997947
Control1759529120A	EuroAme	1.07567	1.02128	1.11466
Control1759529136A	EuroAme	0.9902	0.994386	0.996909
Control1759529225A	EuroAme	1.02333	0.998178	1.47424
Control1759529372A	EuroAme	1.03651	0.994624	1.01773
Control1759529448A	EuroAme	1.02806	0.967943	0.976318
Control1759529578A	EuroAme	1.05228	0.982532	0.963411
Control1759537035A	EuroAme	0.964456	0.97015	0.993789
Control1759537041A	EuroAme	1.08017	0.996028	0.996912
Control1759537082A	EuroAme	1.22422	1.08508	1.12389
Control1759537103A	EuroAme	0.997995	0.947999	1.03902
Control1759537109A	EuroAme	1.03254	0.991378	1.00028
Control1759537145A	EuroAme	1.12935	1.01722	1.0331
Control1759537151A	EuroAme	0.993	0.995079	1.07287
Control1759537157A	EuroAme	1.05193	0.983746	0.994347
Control1759537186A	EuroAme	1.06499	0.996637	1.06652
Control1759537193A	EuroAme	1.0763	0.994187	1.00077
Control1759537199A	EuroAme	1.00384	0.996927	1.00618
Control1759537253A	EuroAme	1.04919	1.01982	1.03226
Control1759537255A	EuroAme	1.1017	0.981393	1.05926
Control1759537349A	EuroAme	1.06555	1.02418	1.09316
Control1759537399A	EuroAme	1.0396	1.02467	0.996925
Control1759537596A	EuroAme	1.02428	0.993946	1.03574
Control1759545537A	EuroAme	1.71124	1.81356	1.51064
Control1759545583A	EuroAme	1.06199	1.00161	1.05527
Control1759545585A	EuroAme	1.01784	0.996141	1.01137
Control1759545588A	EuroAme	1.02332	0.996747	1.00575
Control1759545595A	EuroAme	1.09212	0.994535	1.08311
Control1765241107A	EuroAme	1.03492	0.996084	1.02213
Control1765241141A	EuroAme	1.09111	0.99399	1.0866
Control1765241170A	EuroAme	0.684429	0.685307	0.745961
Control1765241552A	EuroAme	1.01579	0.996265	1.00485
Control1765259165A	EuroAme	1.02415	1.00269	1
Control1765259166A	EuroAme	1.05804	0.988611	1.0676
Control1765259178A	EuroAme	1.04597	0.998689	1.02845
Control1765259209A	EuroAme	0.9619	0.966167	1.18223
Control1765259220A	EuroAme	1.05598	0.986623	1.06814
Control1765259331A	EuroAme	1.04427	0.994222	0.998378
Control1767676001A	EuroAme	1.00275	0.982847	1.00883
Control1767676002A	EuroAme	1.12126	1.00111	1.01248
Control1767676003A	EuroAme	0.985518	0.980817	0.989978
Control1767676005A	EuroAme	1.01133	0.99836	1.007
Control1767676014A	EuroAme	1.05584	1.00561	1
Control1767676016A	EuroAme	1.06936	0.997518	1.03699
Control1767676017A	EuroAme	1.0725	0.9978	1.01255
Control1767676018A	EuroAme	1.03621	0.997576	1.01829
Control1767676019A	EuroAme	1.08982	0.997475	0.99833
Control1767676026A	EuroAme	1.03295	0.997218	1.01129
Control1767676036A	EuroAme	1.04674	1.00163	1.0137
Control1767676037A	EuroAme	1.01608	0.982457	1
Control1767676048A	EuroAme	0.996181	1.00917	1.01212
Control1767676055A	EuroAme	1.01427	0.983411	0.956091
Control1767676056A	EuroAme	1.13586	1.01652	1.07473
Control1767676057A	EuroAme	0.9625	0.974254	0.993413
Control1767676061A	EuroAme	1.01019	0.989227	0.993534
Control1767676064A	EuroAme	1.11613	1.03177	1.03795
Control1767676065A	EuroAme	0.960654	0.978779	1.04153
Control1767676066A	EuroAme	1.1499	1.05122	1.00818
Control1767676075A	EuroAme	1.07851	1.00149	1.05391
Control1767676079A	EuroAme	1.0164	0.997215	1.03997
Control1767676094A	EuroAme	1.05434	1.02192	1.04025
Control1767676095A	EuroAme	1.08225	1.04489	1.02309
Control1767676100A	EuroAme	1.08748	1.01784	1.03399
Control1767676101A	EuroAme	1.04448	0.997769	1.01117
Control1767676102A	EuroAme	1.10228	0.994492	0.992058
Control1767676104A	EuroAme	1.00893	0.978008	1.0025
Control1767676111A	EuroAme	1.05044	0.997218	1.00687
Control1767676113A	EuroAme	1.05628	0.995607	1.02307
Control1767676116A	EuroAme	1.01054	0.999783	1
Control1767676121A	EuroAme	1.04679	0.993757	1.26927
Control1767676123A	EuroAme	1.08289	0.992275	1.03558
Control1767676124A	EuroAme	1.0136	0.991968	1.04985
Control1767676127A	EuroAme	0.998087	0.993686	1.11621
Control1767676128A	EuroAme	1.1816	1.01379	1.106
Control1767676129A	EuroAme	1.08686	0.999357	1.10308
Control1767676133A	EuroAme	1.07087	1.03551	0.988859
Control1767676136A	EuroAme	1.06264	0.995616	1.0616
Control1767676138A	EuroAme	1.12869	0.997101	1.07798
Control1767676139A	EuroAme	1.17109	1.1078	1.04796
Control1767676141A	EuroAme	1.01301	0.997883	1.00408
Control1767676154A	EuroAme	0.995	0.999447	0.997406
Control1767676156A	EuroAme	1.04224	0.997965	1.02769
Control1767676157A	EuroAme	0.998885	0.997931	1.05136
Control1767676159A	EuroAme	1.06183	0.997897	1.03868
Control1767676166A	EuroAme	1.05544	0.996118	0.996125
Control1767676169A	EuroAme	1.07653	0.99157	1
Control1767676170A	EuroAme	1.05296	0.998048	1.05004
Control1767676171A	EuroAme	1.06803	0.991698	0.937223
Control1767676178A	EuroAme	1.08288	0.99862	1.01908
Control1767676179A	EuroAme	1.07461	0.989348	1.12616
Control1767676184A	EuroAme	1.0497	0.996894	1.01857
Control1767676186A	EuroAme	0.9927	0.992485	1.14427
Control1767676188A	EuroAme	1.15905	1.00781	1.42527
Control1767676189A	EuroAme	0.9929	0.994792	1.0412
Control1767676191A	EuroAme	1.03838	0.997245	0.991386
Control1767676193A	EuroAme	1.01531	0.99546	1.20268
Control1767676194A	EuroAme	0.9945	0.996402	1.03491
Control1767676196A	EuroAme	1.02235	0.983747	0.983595
Control1767676210A	EuroAme	1.06061	0.998888	1.0413
Control1767676218A	EuroAme	1.08513	0.998067	1
Control1767676221A	EuroAme	1.09918	0.996118	1.00841
Control1767676222A	EuroAme	1.01668	0.994684	1.12584
Control1767676223A	EuroAme	1.1582	0.998528	1.05541
Control1767676224A	EuroAme	1.13683	1.00765	1.14674
Control1767676225A	EuroAme	1.05509	0.996039	1.04892
Control1767676226A	EuroAme	1.02019	0.995033	1.12618
Control1767676228A	EuroAme	1.00324	0.972439	1.11106
Control1767676229A	EuroAme	1.11981	0.999624	1.06716
Control1767676230A	EuroAme	1.10933	0.997716	1.09844
Control1767676234A	EuroAme	1.01547	0.985813	1.02906
Control1767676237A	EuroAme	1.07556	1.01798	1.18422
Control1767676239A	EuroAme	1.02767	0.997432	1.00322
Control1767676240A	EuroAme	1.00682	0.992849	1.00234
Control1767676241A	EuroAme	1.08876	0.997003	1.01461
Control1767676242A	EuroAme	1.01412	0.998518	1.04456
Control1767676243A	EuroAme	1.04389	0.991715	1.06585
Control1767676244A	EuroAme	1.0246	0.99804	1.01455
Control1767676248A	EuroAme	1.07216	0.997921	1.01797
Control1767676249A	EuroAme	0.9941	0.995437	0.988075
Control1767676250A	EuroAme	0.9958	0.995146	0.981041
Control1767676251A	EuroAme	1.03077	0.9924	0.996817
Control1767676260A	EuroAme	1.07027	0.997757	1.02205
Control1767676269A	EuroAme	0.9495	0.980224	0.998268
Control1767676283A	EuroAme	1.01627	0.993058	0.975114
Control1767676285A	EuroAme	1.03139	0.995499	1.05639
Control1767676295A	EuroAme	1.08391	0.999682	1.02018
Control1767676303A	EuroAme	1.00973	0.972384	0.975393
Control1767676319A	EuroAme	1.04573	0.99371	0.999277
Control1767676323A	EuroAme	1.01795	0.997281	1.03502
Control1767676324A	EuroAme	1.16021	1.00143	1.06098
Control1767676326A	EuroAme	1.08061	0.996664	0.99964
Control1767676336A	EuroAme	1.14257	1.03957	1
Control1767676337A	EuroAme	1.03987	1.00691	1.01827
Control1767676349A	EuroAme	1.06033	1.01488	1.00045
Control1767676351A	EuroAme	0.998075	0.99623	1.0818
Control1767676353A	EuroAme	0.954658	0.929748	0.969966
Control1767676358A	EuroAme	0.985222	0.990767	1.20992
Control1767676363A	EuroAme	1.06722	1.00758	0.999789
Control1767676369A	EuroAme	1.11902	0.998252	1.08969
Control1767676383A	EuroAme	1.10986	1.0186	1.0111
Control1767676385A	EuroAme	1.09103	0.998402	0.998721
Control1767676386A	EuroAme	1.05724	0.993535	0.980371
Control1767676387A	EuroAme	1.03385	0.991581	1.11695
Control1767676388A	EuroAme	1.01646	0.997668	1.00391
Control1767676390A	EuroAme	1.08372	0.993252	1.00864
Control1767676397A	EuroAme	1.0218	0.998378	1.02016
Control1767676405A	EuroAme	1.02605	0.975925	1
Control1767676406A	EuroAme	0.979625	0.976899	0.982808
Control1767676410A	EuroAme	1.11502	1.00004	1.0098
Control1767676411A	EuroAme	1.02597	0.98713	1.09527
Control1767676412A	EuroAme	1.06821	1.02466	1
Control1767676413A	EuroAme	1.12183	0.994091	1.00601
Control1767676414A	EuroAme	0.993987	0.996168	1.01674
Control1767676424A	EuroAme	1.05283	0.997709	1.04549
Control1767676425A	EuroAme	1.02794	1.00622	1.01042
Control1767676427A	EuroAme	1.04394	0.996834	1.00283
Control1767676428A	EuroAme	1.03111	0.994213	1.14338
Control1767676429A	EuroAme	1.10636	1.00332	1.11364
Control1767676441A	EuroAme	1.1004	1.00923	1.07036
Control1767676442A	EuroAme	0.99455	0.996816	1.17805
Control1767676447A	EuroAme	1.11043	1.02513	1.00541
Control1767676449A	EuroAme	1.08567	0.989427	0.998522
Control1767676451A	EuroAme	0.987	0.992307	1.08572
Control1767676456A	EuroAme	1.0381	0.998386	1.04525
Control1767676458A	EuroAme	1.04084	0.994152	1.06757
Control1767676462A	EuroAme	1.04797	0.996444	1.02143
Control1767676463A	EuroAme	1.1088	1.06379	1.02969
Control1767676479A	EuroAme	1.11834	1.00433	1.00431
Control1767676485A	EuroAme	1.05641	0.998299	1.0644
Control1767676491A	EuroAme	1.05801	0.997226	1.01894
Control1767676493A	EuroAme	1.11158	0.993188	1.13661
Control1767676506A	EuroAme	0.986519	1.01078	0.972357
Control1767676510A	EuroAme	1.00659	1.00191	1.00386
Control1767676514A	EuroAme	1.03542	1.01317	1.01549
Control1767676517A	EuroAme	1.04525	0.965757	0.972959
Control1767676518A	EuroAme	1.01067	0.994928	0.997136
Control1767676521A	EuroAme	1.02362	0.998025	1.00786
Control1767676525A	EuroAme	1.02711	0.998742	1.00245
Control1767676530A	EuroAme	1.05114	0.972706	0.960028
Control1767676532A	EuroAme	1.10482	0.996213	1.01488
Control1767676533A	EuroAme	1.11297	0.998553	1.00554
Control1767676555A	EuroAme	1.00192	0.991006	1.00825
Control1767676556A	EuroAme	0.9534	0.980034	1.06032
Control1767676572A	EuroAme	1.00533	0.993692	0.961344
Control1767676581A	EuroAme	0.998387	0.995932	1.01422
Control1767676582A	EuroAme	1.02287	0.992729	1.00215
Control1767676592A	EuroAme	0.999393	0.994913	1.09822
Control1767684003A	EuroAme	1.00308	0.98863	1.26601
Control1767684011A	EuroAme	1.02768	0.994599	0.999047
Control1767684087A	EuroAme	1.01248	0.995218	1.0032
Control1767684100A	EuroAme	1.14165	1.00886	0.968308
Control1767684120A	EuroAme	0.982105	0.987012	0.98412
Control1767684191A	EuroAme	0.996793	0.997353	1.01026
Control1767684202A	EuroAme	1.17493	1.08389	1.57526
Control1767684246A	EuroAme	1.04298	1.01165	1.14676
Control1767684250A	EuroAme	1.06031	0.992616	1.02804
Control1767684251A	EuroAme	1.032	0.997572	1.03996
Control1767684256A	EuroAme	1.08891	0.997992	1.06299
Control1767684257A	EuroAme	1.16383	1.18955	1.10506
Control1767684259A	EuroAme	1.06106	0.99843	1.03468
Control1767684261A	EuroAme	1.01801	0.995625	1.04233
Control1767684262A	EuroAme	0.997169	0.996108	1.00019
Control1767684264A	EuroAme	1.09193	1.01469	0.989877
Control1767684271A	EuroAme	1.06354	1.00868	0.979042
Control1767684274A	EuroAme	1.0885	0.995211	1.02135
Control1767684317A	EuroAme	1.04734	1.00616	1.00065
Control1767684332A	EuroAme	1.02266	0.962643	0.888071
Control1767684364A	EuroAme	1.11132	1.01062	1.06781
Control1767684403A	EuroAme	1.08082	0.997379	1.08705
Control1767684415A	EuroAme	1.06637	0.995394	1.02454
Control1767684417A	EuroAme	1.01405	0.998652	1.12079
Control1767684423A	EuroAme	1.04011	0.998595	1.00081
Control1767684427A	EuroAme	1.09876	0.992155	0.99848
Control1767684443A	EuroAme	1.04928	0.994714	0.994946
Control1767684454A	EuroAme	1.04759	0.994828	1.06945
Control1767684481A	EuroAme	1.02375	0.995543	1.06567
Control1767684482A	EuroAme	1.04077	0.99762	1.06794
Control1767684566A	EuroAme	1.07995	0.994428	1.00873
Control1773195019A	EuroAme	1.06109	1.00209	1.00905
Control1773195204A	EuroAme	1.01218	0.995988	1.03978
Control1773195206A	EuroAme	1.02881	1.00539	1.04635
Control1773195210A	EuroAme	1.01624	0.997295	1.00861
Control1773195213A	EuroAme	1.01444	0.989228	1.01294
Control1773195236A	EuroAme	1.06215	0.997362	1.01427
Control1773195247A	EuroAme	1.05009	0.996721	1.0559
Control1773195249A	EuroAme	1.00364	1.00799	1.01174
Control1773195252A	EuroAme	1.03253	1.03907	0.998887
Control1773195266A	EuroAme	1.07716	0.997609	0.998598
Control1773195301A	EuroAme	1.01774	1.00108	0.999851
Control1773195352A	EuroAme	1.04584	0.997282	1.07327
Control1773195354A	EuroAme	1.03529	1.00219	0.997745
Control1773195359A	EuroAme	1.08415	1.01015	1.11183
Control1773195416A	EuroAme	1.08526	1.00406	1.10732
Control1773195422A	EuroAme	0.995164	0.995971	0.99831
Control1773195426A	EuroAme	0.980577	0.973483	1.00614
Control1773195478A	EuroAme	1.07641	0.99634	1.03716
Control1773195481A	EuroAme	1.08406	0.991048	1.23261
Control1773195501A	EuroAme	1.03401	0.990392	0.997458
Control1773195512A	EuroAme	1.03573	0.998441	0.995423
Control1773195517A	EuroAme	1.07171	1.00431	1.01242
Control1773195528A	EuroAme	1.11878	1.01054	1.02938
Control1773195529A	EuroAme	1.06198	0.996322	1.02906
Control1773195530A	EuroAme	1.01187	0.996995	1.15209
Control1773195583A	EuroAme	0.995972	0.997453	1.08901
Control1773195584A	EuroAme	1.02683	0.969272	0.978235
Control1773216018A	EuroAme	1.08695	1.04049	1.0387
Control1773216106A	EuroAme	1.03466	1.02036	1.00831
Control1773216124A	EuroAme	1.07039	1.01089	1.31747
Control1773216151A	EuroAme	1.06709	0.993411	1.12549
Control1773216263A	EuroAme	1.08376	1.0087	1.02142
Control1773216264A	EuroAme	1.01801	0.99881	1.00152
Control1773216265A	EuroAme	1.04465	1.00808	1.0115
Control1773216291A	EuroAme	1.02237	1.00936	1.0248
Control1780846002A	EuroAme	1.07154	1.02422	1.30673
Control1780846003A	EuroAme	1.02634	0.978931	0.962368
Control1780846007A	EuroAme	1.12269	1.00045	1.10589
Control1780846008A	EuroAme	1.09411	1.00889	0.992036
Control1780846020A	EuroAme	1.02485	0.99608	0.996283
Control1780846039A	EuroAme	1.14661	1.16975	1.14301
Control1780846076A	EuroAme	0.9925	0.997717	1.15645
Control1780846094A	EuroAme	1.14977	0.999348	1.05499
Control1780846096A	EuroAme	1.039	0.995215	1.09289
Control1780846193A	EuroAme	1.08488	0.99773	1.00129
Control1780846201A	EuroAme	1.04622	1.03403	1.00321
Control1780846235A	EuroAme	1.12888	1.04448	1.00862
Control1780846246A	EuroAme	1.0311	1.00848	1.03637
Control1780846312A	EuroAme	1.10553	0.992455	1.01995
Control1780846334A	EuroAme	1.16134	0.997468	1.04368
Control1780846361A	EuroAme	1.08037	0.998412	1.01145
Control1780846377A	EuroAme	1.00593	0.904623	0.936009
Control1780846403A	EuroAme	1.03259	0.998494	1.1224
Control1780846408A	EuroAme	1.03185	0.994476	0.962149
Control1780846415A	EuroAme	1.09003	0.998194	1.2287
Control1780846418A	EuroAme	1.09687	1.00791	1.05845
Control1780846419A	EuroAme	1.08386	1.00485	0.990606
Control1780846428A	EuroAme	1	0.997967	0.998694
Control1780846433A	EuroAme	1.00226	0.933603	1.00928
Control1780846438A	EuroAme	1.03947	0.998301	1.06713
Control1780846449A	EuroAme	1.05035	0.998389	1.09625
Control1780846450A	EuroAme	1.09778	0.996628	1.01658
Control1780846469A	EuroAme	1.00659	0.98809	0.999693
Control1780846477A	EuroAme	1.05164	0.998546	1.0459
Control1780846488A	EuroAme	0.88706	0.861062	0.860942
Control1780846489A	EuroAme	1.16454	0.994168	1.0556
Control1780846490A	EuroAme	0.924387	0.896763	0.924257
Control1780846509A	EuroAme	1.08093	1.03443	1.12071
Control1780846524A	EuroAme	1.06155	0.996976	1.0094
Control1780846564A	EuroAme	1.02546	1.01716	1.22205
Control1780846565A	EuroAme	1.02083	0.999129	0.999902
Control1780846577A	EuroAme	1.01201	1.00481	1.11297
Control1780846589A	EuroAme	1.09354	0.996699	1.01877
Control1782690001A	EuroAme	1.05185	0.996919	1.08426
Control1782690004A	EuroAme	0.967308	0.979412	0.902365
Control1782690015A	EuroAme	1.00422	0.986671	1.00011
Control1782690067A	EuroAme	1.11678	0.994349	1.12251
Control1782690079A	EuroAme	1.12071	1.02917	1.0225
Control1782690131A	EuroAme	1.13814	1.28992	1.29133
Control1782690170A	EuroAme	1.02744	0.988841	1.06414
Control1782690184A	EuroAme	0.985631	0.975073	0.99146
Control1782690185A	EuroAme	0.998	0.997447	0.997282
Control1782690192A	EuroAme	1.04327	0.982746	1.00507
Control1782690206A	EuroAme	1.01799	0.966914	0.966017
Control1782690207A	EuroAme	1.11643	0.999861	0.986789
Control1782690225A	EuroAme	1.03522	0.996688	1.12851
Control1782690226A	EuroAme	0.9254	0.946762	0.689786
Control1782690230A	EuroAme	1.04902	0.991488	1.2048
Control1782690232A	EuroAme	1.07245	0.997053	1.02694
Control1782690297A	EuroAme	1.13611	0.993623	1.07423
Control1782690324A	EuroAme	1.00073	0.98009	0.993977
Control1782690362A	EuroAme	1.05294	0.986688	1.12798
Control1782690393A	EuroAme	1.08736	0.994213	1.08306
Control1782690400A	EuroAme	1.05344	1.058	1.02061
Control1782690411A	EuroAme	1.112	1.00982	1.03473
Control1782690418A	EuroAme	1.07364	0.984149	1.29791
Control1782690419A	EuroAme	1.10242	0.998355	1.0137
Control1782690447A	EuroAme	1.06517	0.996786	1.01103
Control1782690464A	EuroAme	1.05501	1.00844	1.01098
Control1782690471A	EuroAme	1.05302	0.991921	1.02395
Control1782690472A	EuroAme	1.0157	0.995219	1.23758
Control1782690473A	EuroAme	1.09758	0.994762	1.00435
Control1782690496A	EuroAme	1.01771	0.995823	1.03233
Control1782690540A	EuroAme	1.08951	0.999445	1.01317
Control1782690577A	EuroAme	1.09655	0.994126	1.02164
Control1785284018A	EuroAme	1.01778	0.997148	1.01909
Control1785284040A	EuroAme	1.01652	0.990668	1.06115
Control1785284059A	EuroAme	1.0805	0.998503	1.00621
Control1785284061A	EuroAme	1.07352	1.08975	1.10289
Control1785284073A	EuroAme	1.05826	0.99647	1.13474
Control1785284089A	EuroAme	1.07227	1.00595	1.03131
Control1785284095A	EuroAme	1.1344	0.997568	1.07795
Control1785284129A	EuroAme	1.06886	0.99471	1.03706
Control1785284175A	EuroAme	1.01856	1.00178	0.999463
Control1785284187A	EuroAme	1.04728	0.991158	1.04096
Control1785284192A	EuroAme	0.9926	0.997852	0.999543
Control1785284278A	EuroAme	0.9893	0.996644	1.01322
Control1785284389A	EuroAme	0.961995	0.976329	0.998094
Control1785284398A	EuroAme	1.06895	0.999276	1.07046
Control1785284455A	EuroAme	1.08445	1.00019	1.06999
Control1788362540A	EuroAme	1.04607	0.998261	1.17421
Control1788477008A	EuroAme	1.03113	0.99593	1.12196
Control1788477012A	EuroAme	1.00753	0.99281	1.03252
Control1788477037A	EuroAme	1.14084	1.03677	1.03465
Control1788477053A	EuroAme	1.07309	0.99621	0.99687
Control1788477074A	EuroAme	1.04402	1.00612	1.01384
Control1788477075A	EuroAme	1.11249	1.01764	1.07248
Control1788477076A	EuroAme	1.15288	0.998178	1.04713
Control1788477126A	EuroAme	1.04607	0.998358	1.02811
Control1788477145A	EuroAme	1.04545	0.998181	1.02709
Control1788477146A	EuroAme	1.04633	0.995959	1.08909
Control1788477182A	EuroAme	1.11543	1.02627	1.07579
Control1788477183A	EuroAme	1.00568	0.999392	1.17954
Control1788477287A	EuroAme	0.903036	0.859005	0.936194
Control1788477357A	EuroAme	1.03391	0.998826	1.01851
Control1791043001A	EuroAme	1.02394	0.996723	0.998604
Control1791043004A	EuroAme	1.0401	0.996002	1.06303
Control1791043005A	EuroAme	0.9811	0.996822	1.02737
Control1791043006A	EuroAme	1.09942	0.981751	0.992246
Control1791043007A	EuroAme	1.03943	1.00249	1.35795
Control1791043009A	EuroAme	1.05745	0.997399	1.09468
Control1791043010A	EuroAme	1.01638	1.00669	0.969605
Control1791043012A	EuroAme	1.05327	0.997489	1.00782
Control1791043015A	EuroAme	1.02755	0.997021	1.05569
Control1791043016A	EuroAme	0.985231	0.962257	0.996127
Control1791043017A	EuroAme	0.925245	0.856402	0.890887
Control1791043018A	EuroAme	1.02036	0.99615	1.00754
Control1791043020A	EuroAme	1.08323	0.995737	1.00705
Control1791043021A	EuroAme	1.0382	0.993364	1.06118
Control1791043028A	EuroAme	1.09176	0.993825	1.04831
Control1791043029A	EuroAme	1.04129	1.01084	1.00043
Control1791043030A	EuroAme	1.04785	1.00049	1
Control1791043034A	EuroAme	1.04281	0.992792	1.06331
Control1791043035A	EuroAme	1.06718	0.99782	1.00789
Control1791043045A	EuroAme	1.06466	0.994477	1.0145
Control1791043049A	EuroAme	1.05275	1.02838	1.023
Control1791043056A	EuroAme	1.05993	1.0169	1.03197
Control1791043058A	EuroAme	1.02936	0.997076	1.04013
Control1791043059A	EuroAme	1.02361	0.993454	0.990953
[truncated: 958 more rows]

## Sheet: G) Ratio America
Id	Pop	ADM	ELAI	NNLS		Pop	MEDIAN of ADM	MIN of ADM	MAX of ADM	MEDIAN of ELAI	MIN of ELAI	MAX of ELAI	MEDIAN of NNLS	MIN of NNLS	MAX of NNLS
1581425528A	AfroAme	1.15017	1.49671	1.70263		AfroAme	0.760813	0.505423	1.22153	0.913695	0.489289	1.49671	0.941054	0.504255	1.70263
1629901167A	AfroAme	0.544293	0.489289	0.504255		Argentina	0.738143	0.385313	1.14552	0.84698	0.429439	1.38026	0.914078	0.432683	1.51206
1629919311A	AfroAme	0.883489	0.913695	1.05094		Caribbean	0.83695	0.334161	1.54628	0.850197	0.365323	1.76927	0.922222	0.373284	1.84692
1663519078A	AfroAme	0.856468	0.924341	1.02161		Chile	0.658253	0.446621	1.25102	0.695687	0.46852	1.43242	0.783854	0.507882	1.56837
1663519572A	AfroAme	0.532052	0.558858	0.656195		CLM	0.542506	0.40208	0.92485	0.601748	0.465658	0.986153	0.608142	0.463989	1.08915
1673047378A	AfroAme	0.641563	0.652086	0.780789		Colombian	0.573182	0.410189	1.64836	0.643448	0.467259	1.8956	0.654715	0.444247	2.10725
1759537126A	AfroAme	1.22153	1.06564	1.0687		Ecuadorian	0.704293	0.4869	1.16778	0.714174	0.490031	1.34093	0.782699	0.556162	1.58075
1773195305A	AfroAme	1.01457	1.0062	1.18352		MXL	0.721687	0.388205	1.3226	0.807868	0.417673	1.39368	0.86054	0.465289	1.48139
1773195581A	AfroAme	0.647587	0.733873	0.789792		PEL	0.8838	0.644743	1.86578	0.916433	0.639485	2.38957	1.00933	0.720963	2.22369
1796039552A	AfroAme	0.741137	0.886661	0.941054		Peru	0.898169	0.60999	1.36848	0.942813	0.616849	1.45319	1.08463	0.678204	1.57978
1814680593A	AfroAme	0.853168	0.9658	0.934941		Grand Total	0.775224	0.334161	1.86578	0.846921	0.365323	2.38957	0.91535	0.373284	2.22369
1815228362A	AfroAme	0.505423	0.497809	0.572029
1832087033A	AfroAme	0.760813	0.937922	1.16952
1520263	Argentina	1.03163	0.949094	1.51206
1520313	Argentina	0.559361	0.541652	0.643271
1520323	Argentina	0.995949	1.11385	1.23568
1520423	Argentina	0.923911	0.966814	1.23026
1520513	Argentina	0.532504	0.556782	0.564878
1520533	Argentina	1.01404	1.11091	1.30324
1520543	Argentina	0.728395	0.956996	0.897795
1520573	Argentina	0.659628	0.843441	0.911622
1520623	Argentina	0.65101	0.707224	0.793469
1520643	Argentina	0.546001	0.566083	0.632165
1520713	Argentina	0.545203	0.60192	0.64616
1520783	Argentina	1.14552	1.38026	1.47577
1520793	Argentina	0.855878	0.981434	1.05254
1520803	Argentina	0.973753	1.04019	1.23024
1520863	Argentina	0.804443	0.868783	0.976933
1520983	Argentina	0.775294	0.850519	1.08913
1530113	Argentina	0.648141	0.807353	0.827403
1530423	Argentina	0.862053	0.933178	1.07394
1530663	Argentina	0.443692	0.465941	0.547537
1540023	Argentina	0.798062	0.881244	0.859555
1540073	Argentina	0.974359	0.908721	1.15582
1540103	Argentina	0.417571	0.481819	0.502961
1540113	Argentina	0.851528	0.899748	0.994327
1540193	Argentina	0.896122	0.928807	1.03578
418100	Argentina	0.62502	0.667016	0.753657
418141	Argentina	0.672317	0.838955	0.916534
418142	Argentina	0.616588	0.671481	0.76987
418161	Argentina	1.02539	1.1907	1.16894
418163	Argentina	0.952585	1.02687	1.15242
418165	Argentina	0.671296	0.677975	0.776252
418169	Argentina	0.96634	0.739427	1.20725
418179	Argentina	1.09583	0.981446	0.853188
418210	Argentina	0.897302	1.00853	1.10004
418232	Argentina	0.94506	0.926782	0.990726
418239	Argentina	0.540588	0.593893	0.655793
418254	Argentina	1.00843	1.00098	1.09183
418255	Argentina	0.545701	0.549385	0.632663
418261	Argentina	0.661301	0.700446	0.869669
418277	Argentina	1.09119	0.973368	1.18515
418288	Argentina	0.610095	0.667666	0.715699
418300	Argentina	0.741156	0.829744	0.923997
418302	Argentina	0.641086	0.700352	0.753829
418303	Argentina	0.570609	0.651333	0.76462
418311	Argentina	0.602951	0.769098	0.758813
418312	Argentina	0.814962	1.02759	0.934691
418328	Argentina	0.385313	0.429439	0.432683
418344	Argentina	0.735129	0.881942	1.07295
418345	Argentina	0.781566	0.776656	0.905942
418349	Argentina	0.590003	0.610726	0.729738
418353	Argentina	0.686372	0.860359	0.951955
418357	Argentina	0.703005	0.785277	0.888282
418365	Argentina	0.664312	0.66936	0.771433
418377	Argentina	0.886911	1.20135	1.18366
418379	Argentina	0.977099	1.07043	1.24201
GSM894507sampletable.txt	Caribbean	1.00678	1.03776	1.35364
GSM894554sampletable.txt	Caribbean	0.352049	0.368433	0.380732
GSM894556sampletable.txt	Caribbean	0.548587	0.591734	0.631558
GSM894679sampletable.txt	Caribbean	0.8385	0.829467	1.00367
GSM894680sampletable.txt	Caribbean	0.607007	0.613649	0.622913
GSM894690sampletable.txt	Caribbean	0.801164	0.856537	0.877885
GSM894692sampletable.txt	Caribbean	1.10547	0.692118	0.90854
GSM894699sampletable.txt	Caribbean	0.701898	0.743678	0.867454
GSM894706sampletable.txt	Caribbean	0.9968	0.99266	1.22469
GSM894710sampletable.txt	Caribbean	0.931626	1.06438	1.06811
GSM894730sampletable.txt	Caribbean	0.858684	0.868681	0.914167
GSM894741sampletable.txt	Caribbean	0.867905	0.90693	1.17045
GSM894755sampletable.txt	Caribbean	0.853979	0.869579	0.947817
GSM894769sampletable.txt	Caribbean	1.03104	0.836043	0.930278
GSM894782sampletable.txt	Caribbean	0.845411	1.02573	1.13188
GSM894792sampletable.txt	Caribbean	0.932996	1.12197	1.13681
GSM894834sampletable.txt	Caribbean	0.718966	0.74199	0.888384
GSM894894sampletable.txt	Caribbean	0.848223	0.926967	0.934198
GSM894990sampletable.txt	Caribbean	0.665312	0.678133	0.798757
GSM895034sampletable.txt	Caribbean	1.54628	1.76927	1.84692
GSM895046sampletable.txt	Caribbean	0.9554	0.945697	0.98202
GSM895113sampletable.txt	Caribbean	0.799	0.871186	1.00139
GSM895132sampletable.txt	Caribbean	0.598401	0.71706	0.71289
GSM895145sampletable.txt	Caribbean	1.03862	1.26759	1.37127
GSM895151sampletable.txt	Caribbean	1.13013	1.39884	1.32088
GSM895171sampletable.txt	Caribbean	0.366113	0.380119	0.437346
GSM895185sampletable.txt	Caribbean	1.02759	0.989985	1.12347
GSM895354sampletable.txt	Caribbean	0.560095	0.585104	0.647138
GSM895368sampletable.txt	Caribbean	0.842725	0.960634	1.10545
GSM895374sampletable.txt	Caribbean	0.655594	0.525137	0.503978
GSM895403sampletable.txt	Caribbean	0.8354	0.843856	0.851194
GSM895550sampletable.txt	Caribbean	0.334161	0.365323	0.373284
GSM895613sampletable.txt	Caribbean	0.696937	0.901256	0.993034
GSM895670sampletable.txt	Caribbean	0.581956	0.678758	0.689118
GSM895676sampletable.txt	Caribbean	0.7673	0.756295	0.810396
GSM895723sampletable.txt	Caribbean	0.697973	0.735553	0.743543
1550053	Chile	0.572334	0.60735	0.631945
1550063	Chile	0.572614	0.645428	0.670299
1550073	Chile	0.557816	0.672509	0.722978
1550083	Chile	0.658253	0.743982	0.783854
1550093	Chile	0.62385	0.596398	0.773157
1550103	Chile	0.470044	0.46852	0.55553
1550123	Chile	0.90042	0.99874	0.991535
1550133	Chile	0.714818	0.804405	0.939258
1550153	Chile	0.567387	0.673573	0.710256
1550163	Chile	0.688401	0.787485	0.816172
1550173	Chile	0.637795	0.683115	0.747083
1550183	Chile	0.780654	0.860731	0.969266
1550193	Chile	0.633642	0.704455	0.751092
1550223	Chile	0.630563	0.693026	0.827636
1560013	Chile	0.666275	0.62413	0.74479
1560023	Chile	0.929892	1.14672	1.18986
1560033	Chile	0.768953	0.87083	0.961897
1560063	Chile	1.25102	1.43242	1.56837
1560093	Chile	0.446621	0.506265	0.507882
1560103	Chile	0.705181	0.695687	0.79173
1560123	Chile	0.713405	0.852833	0.81946
HG01149	CLM	0.834622	0.9661	1.06126
HG01250	CLM	0.666667	0.815279	0.88413
HG01260	CLM	0.52433	0.624772	0.608142
HG01277	CLM	0.476731	0.504585	0.539168
HG01278	CLM	0.482077	0.516543	0.562646
HG01341	CLM	0.5748	0.589022	0.648628
HG01378	CLM	0.556245	0.559797	0.600472
HG01390	CLM	0.485838	0.601748	0.60694
HG01441	CLM	0.92485	0.986153	1.08915
HG01456	CLM	0.452294	0.495185	0.518572
HG01461	CLM	0.40208	0.465658	0.463989
HG01462	CLM	0.599432	0.638025	0.684037
HG01494	CLM	0.542506	0.616945	0.694254
HG01495	CLM	0.852421	0.813745	1.00933
HG01498	CLM	0.486903	0.523776	0.542713
GSM531115	Colombian	0.475918	0.467259	0.574108
GSM531119	Colombian	0.608326	0.66368	0.677999
GSM531120	Colombian	0.627583	0.643448	0.756474
GSM531121	Colombian	0.83307	0.952511	0.972746
GSM531122	Colombian	0.414667	0.519784	0.512738
GSM531123	Colombian	0.43333	0.477881	0.490591
GSM531124	Colombian	0.873974	1.0006	1.18574
GSM531125	Colombian	0.444977	0.482494	0.444247
GSM531127	Colombian	0.410189	0.501083	0.588485
GSM531128	Colombian	0.573182	0.650448	0.654715
GSM531129	Colombian	0.505103	0.564259	0.594563
GSM531134	Colombian	0.895191	0.927704	0.999469
GSM531135	Colombian	1.64836	1.8956	2.10725
GSM531138	Colombian	0.884796	0.971603	0.901306
GSM531139	Colombian	0.463894	0.557157	0.627214
GSM531168	Ecuadorian	0.573953	0.592621	0.600594
GSM531169	Ecuadorian	0.583539	0.685232	0.718996
GSM531170	Ecuadorian	0.535366	0.593983	0.632601
GSM531171	Ecuadorian	0.736827	0.804792	0.837295
GSM531173	Ecuadorian	0.66672	0.718914	0.771664
GSM531174	Ecuadorian	0.738582	0.709434	0.785116
GSM531175	Ecuadorian	0.4869	0.490031	0.556162
GSM531176	Ecuadorian	0.6401	0.645477	0.677123
GSM531177	Ecuadorian	0.826175	0.846583	0.930261
GSM531180	Ecuadorian	0.912145	1.01329	1.03329
GSM531181	Ecuadorian	0.655928	0.697237	0.780282
GSM531182	Ecuadorian	0.675679	0.616388	0.577605
GSM531183	Ecuadorian	1.05755	1.34093	1.56135
GSM531184	Ecuadorian	1.16778	1.33268	1.58075
GSM531185	Ecuadorian	0.732907	0.804971	0.900765
GSM531186	Ecuadorian	0.8126	0.86487	1.02831
NA19655	MXL	0.561503	0.771582	0.711357
NA19657	MXL	0.919342	0.921882	1.16393
NA19660	MXL	0.685408	0.857395	0.812864
NA19661	MXL	0.726458	0.789346	0.931836
NA19663	MXL	0.752365	0.786267	0.913166
NA19670	MXL	0.58975	0.723386	0.731241
NA19676	MXL	0.837485	0.901588	0.995677
NA19681	MXL	0.780921	0.916094	0.886118
NA19682	MXL	0.815036	0.918089	0.948683
NA19716	MXL	0.681743	0.68679	0.764488
NA19717	MXL	0.80207	0.861068	0.83503
NA19719	MXL	0.600059	0.729527	0.760175
NA19720	MXL	0.6252	0.629117	0.737006
NA19722	MXL	0.914139	0.956109	1.12437
NA19723	MXL	0.629792	0.601606	0.629094
NA19725	MXL	0.704214	0.855104	0.998723
NA19726	MXL	0.823924	0.861929	0.912648
NA19729	MXL	0.8702	0.8626	0.901687
NA19732	MXL	0.9292	0.931319	1.24227
NA19735	MXL	0.836184	0.819197	1.001
NA19737	MXL	0.702213	0.855142	0.872755
NA19741	MXL	1.07314	1.0836	1.32082
NA19746	MXL	0.965795	1.23664	1.20188
NA19747	MXL	0.5102	0.524	0.596008
NA19749	MXL	0.556252	0.602214	0.662602
NA19750	MXL	0.479503	0.517631	0.577426
NA19755	MXL	0.796441	0.855224	0.942822
NA19756	MXL	0.56569	0.592168	0.649641
NA19758	MXL	1.3226	1.39368	1.48139
NA19759	MXL	1.06749	1.21849	1.26625
NA19761	MXL	0.587379	0.619636	0.742592
NA19762	MXL	0.719055	0.767686	0.805456
NA19764	MXL	0.494474	0.62746	0.649347
NA19770	MXL	0.697085	1.04093	1.06715
NA19771	MXL	0.724319	0.715776	0.952576
NA19773	MXL	0.678625	0.706223	0.796836
NA19774	MXL	0.740857	0.880462	1.07986
NA19776	MXL	0.751821	0.849854	0.848325
NA19777	MXL	0.497883	0.478738	0.51663
NA19779	MXL	0.733528	0.796539	0.826505
NA19783	MXL	0.7114	0.728118	0.812385
NA19785	MXL	1.05665	1.19686	1.40306
NA19786	MXL	0.621102	0.644459	0.826512
NA19789	MXL	0.495763	0.545426	0.614811
NA19794	MXL	0.388205	0.417673	0.465289
NA19795	MXL	1.12578	1.242	1.24649
HG01565	PEL	0.890198	0.90294	0.930533
HG01566	PEL	0.921992	1.00111	1.1541
HG01571	PEL	0.895897	0.971712	1.04874
HG01577	PEL	0.674268	0.675443	0.752201
HG01578	PEL	0.85829	1.2138	1.01181
HG01892	PEL	1.86578	2.38957	2.22369
HG01893	PEL	1.34095	1.70359	1.98276
HG01917	PEL	0.838791	0.864326	0.944065
HG01920	PEL	0.946	0.952132	0.964398
HG01923	PEL	0.9217	0.913922	0.981413
HG01924	PEL	0.951673	1.02658	1.18864
HG01926	PEL	1.01016	0.961354	1.21806
HG01932	PEL	0.7665	0.771494	0.827587
HG01933	PEL	0.791205	0.790569	0.909068
HG01935	PEL	0.867865	1.00183	1.11208
HG01936	PEL	0.853183	0.914608	0.981235
HG01938	PEL	0.9711	0.970732	1.16803
HG01941	PEL	0.877794	0.918259	0.967966
HG01944	PEL	0.879	0.877391	0.920318
HG01947	PEL	0.792718	0.91907	1.00686
HG01948	PEL	1.02357	1.14311	1.13305
HG01950	PEL	0.8385	0.823126	0.907526
HG01953	PEL	0.8687	0.873158	1.04434
HG01967	PEL	1.18798	1.32889	1.38265
HG01970	PEL	0.6487	0.67571	0.724941
HG01971	PEL	0.644743	0.639485	0.720963
HG01974	PEL	1.00633	1.07165	1.09304
HG01976	PEL	0.810421	0.821547	0.990084
HG01977	PEL	0.893075	0.847259	0.991982
HG01980	PEL	0.997353	1.00401	1.05613
HG01982	PEL	0.7676	0.759784	0.766213
HG01991	PEL	0.7234	0.75382	0.72198
HG02090	PEL	0.936066	1.17397	1.34434
HG02104	PEL	0.8886	0.87132	1.12261
HG02146	PEL	0.8579	0.831166	1.05348
HG02259	PEL	0.9559	0.950826	1.06853
HG02271	PEL	1.0041	0.984193	1.08572
HG02277	PEL	0.6691	0.676292	0.758708
HG02285	PEL	0.828756	0.889136	0.924437
HG02291	PEL	1.12994	1.21462	1.28274
HG02298	PEL	0.778798	0.879733	0.913624
HG02299	PEL	0.979707	1.01786	1.01688
1661103	Peru	1.04387	1.16536	1.28534
1661133	Peru	1.16377	1.16663	1.30357
1661163	Peru	0.851916	0.838071	0.862658
425704	Peru	0.869374	0.917671	0.934185
425706	Peru	0.993315	1.22128	1.28368
425709	Peru	0.748979	0.774897	0.794379
425712	Peru	0.775154	0.784076	0.869915
425714	Peru	0.695623	0.856042	0.917449
425716	Peru	1.1569	1.23408	1.20994
425719	Peru	0.913888	0.993617	1.17242
425735	Peru	0.960827	0.936929	1.05939
425745	Peru	0.60999	0.616849	0.678204
425746	Peru	0.868877	0.92439	1.0767
425755	Peru	1.02335	1.04144	1.13916
425758	Peru	0.674009	0.731859	0.754584
425761	Peru	0.882589	0.999175	1.09256
425762	Peru	0.86526	0.911201	1.03016
425763	Peru	0.779028	0.905239	1.00923
425770	Peru	0.9632	0.948696	1.17321
425771	Peru	0.741123	0.826411	0.988331
425776	Peru	1.36848	1.45319	1.57978
425781	Peru	1.07899	1.1066	1.13709
425782	Peru	0.981512	1.00316	1.2312
425786	Peru	0.8213	0.820016	0.954036
425791	Peru	0.913749	1.01318	1.17746
425793	Peru	0.684264	0.733737	0.821775
425795	Peru	1.15176	1.44898	1.49384
425797	Peru	1.01513	1.0826	1.1311

## Sheet: H) Ratio Africa
Id	Pop	ADM	ELAI	NNLS		Pop	MEDIAN of ADM	MIN of ADM	MAX of ADM	MEDIAN of ELAI	MIN of ELAI	MAX of ELAI	MEDIAN of NNLS	MIN of NNLS	MAX of NNLS
HG01879	ACB	0.851317	0.832456	0.835985		ACB	0.946358	0.723108	2.13464	0.940301	0.729894	2.06131	0.939211	0.714503	2.08338
HG01880	ACB	0.877638	0.844126	0.854777		AfroAme	0.938134	0.38034	3.12722	0.928112	0.359222	3.03513	0.920439	0.381931	3.17416
HG01882	ACB	0.976728	0.95501	0.966745		ASW	0.978119	0.4773	2.374	0.968356	0.479698	2.4217	0.952292	0.490363	2.02959
HG01883	ACB	1.0047	1.0104	0.996909		Caribbean	0.79339	0.30515	2.35892	0.788546	0.328165	2.12546	0.750201	0.306272	2.08548
HG01884	ACB	0.964256	0.964576	0.936559		Dominican	0.827424	0.417635	1.85596	0.890939	0.430355	1.574	0.908199	0.451137	1.53861
HG01886	ACB	1.12041	1.15675	1.16207		EuroAme	0.89317	0.554513	1.65183	0.907256	0.508389	1.57122	0.878647	0.486097	1.2094
HG01889	ACB	1.03499	0.987183	0.987881		Grand Total	0.923889	0.30515	3.12722	0.914025	0.328165	3.03513	0.906372	0.306272	3.17416
HG01890	ACB	0.888968	0.873056	0.865805
HG01894	ACB	1.08494	1.08146	1.03393
HG01914	ACB	0.863441	0.864029	0.845648
HG01915	ACB	0.9159	0.914042	0.925613
HG01958	ACB	0.93606	0.918526	0.905377
HG01960	ACB	0.777814	0.767687	0.762117
HG01985	ACB	0.912734	0.90861	0.916737
HG01987	ACB	0.941347	0.914815	0.918496
HG02009	ACB	0.8402	0.856196	0.844755
HG02010	ACB	0.931742	0.894364	0.847523
HG02051	ACB	1.02494	1.00615	1.03239
HG02052	ACB	0.9686	0.958082	0.983149
HG02053	ACB	0.9271	0.940301	0.93089
HG02054	ACB	0.8622	0.86626	0.861986
HG02095	ACB	1.15457	1.09004	1.05835
HG02107	ACB	0.9558	0.960252	0.979489
HG02108	ACB	0.889175	0.871773	0.860146
HG02111	ACB	0.9212	0.92778	0.922669
HG02143	ACB	1.14026	1.11412	1.02951
HG02144	ACB	0.946358	0.939672	0.956693
HG02255	ACB	1.15744	1.13746	1.16405
HG02256	ACB	0.855821	0.811195	0.805415
HG02258	ACB	0.919226	0.905697	0.902118
HG02280	ACB	0.927425	0.909264	0.918121
HG02281	ACB	1.17444	1.10813	1.17949
HG02282	ACB	0.919329	0.867507	0.882105
HG02283	ACB	1.24426	1.28154	1.23261
HG02284	ACB	0.8365	0.831498	0.841651
HG02309	ACB	0.903574	0.91641	0.919751
HG02316	ACB	0.9388	0.932992	0.939211
HG02322	ACB	0.951016	0.978911	0.965326
HG02323	ACB	1.06215	1.06223	1.01591
HG02325	ACB	1.05567	1.03348	1.02707
HG02330	ACB	0.895405	0.890357	0.887994
HG02332	ACB	1.33294	1.44765	1.33327
HG02334	ACB	0.7477	0.756325	0.755968
HG02337	ACB	0.8713	0.875768	0.867666
HG02339	ACB	0.9741	0.97863	0.986212
HG02343	ACB	0.904506	0.916063	0.897814
HG02419	ACB	0.963994	0.990591	0.977631
HG02420	ACB	0.723108	0.729894	0.714503
HG02427	ACB	1.01388	0.975742	0.969759
HG02429	ACB	1.19197	1.21502	1.17027
HG02433	ACB	2.13464	2.06131	2.08338
HG02436	ACB	0.946012	0.941612	0.997566
HG02442	ACB	0.995517	0.976567	0.977983
HG02445	ACB	1.02414	0.995726	0.981043
HG02449	ACB	0.9325	0.939224	0.940051
HG02450	ACB	0.935883	0.931205	0.93559
HG02470	ACB	1.14899	1.13641	1.08602
HG02471	ACB	0.970404	0.960147	0.925078
HG02478	ACB	0.882208	0.860539	0.852257
HG02484	ACB	0.957467	0.904551	0.886717
HG02485	ACB	0.961634	0.954183	0.965739
HG02489	ACB	0.8633	0.871892	0.862724
HG02496	ACB	1.13072	1.02886	1.04673
HG02497	ACB	1.00298	0.970957	0.945017
HG02508	ACB	0.927896	0.921448	0.936563
HG02511	ACB	0.96541	0.981604	0.980882
HG02537	ACB	0.9761	0.982471	0.994535
1552042410A	AfroAme	1.04184	1.0028	1.00777
1552042461A	AfroAme	1.14111	1.10258	1.0552
1557556286A	AfroAme	0.901172	0.8764	0.909123
1557564092A	AfroAme	0.825667	0.877307	0.848702
1557564156A	AfroAme	0.727292	0.709831	0.708415
1557564173A	AfroAme	0.9463	0.952342	0.959483
1557564380A	AfroAme	1.26999	1.26508	1.07857
1557564429A	AfroAme	0.8206	0.836447	0.833737
1557564454A	AfroAme	0.950273	0.940243	0.942421
1557564535A	AfroAme	1.16719	1.19544	1.15208
1557564542A	AfroAme	1.07712	1.0895	0.987737
1557564561A	AfroAme	0.927364	0.931301	0.93494
1557564579A	AfroAme	1.14231	1.09716	1.14659
1557564595A	AfroAme	1.18231	1.11523	1.09584
1557564596A	AfroAme	1.39091	1.42471	1.39051
1560747005A	AfroAme	1.07627	1.03729	1.05146
1560747048A	AfroAme	0.720066	0.693474	0.717179
1560747110A	AfroAme	0.753268	0.74243	0.747108
1560747112A	AfroAme	0.855573	0.809018	0.811399
1560755098A	AfroAme	0.913884	0.890913	0.862935
1560755197A	AfroAme	2.98732	2.42953	2.23762
1560755358A	AfroAme	0.917213	0.878387	0.902018
1561854013A	AfroAme	1.3863	1.59794	1.45033
1561854016A	AfroAme	1.52657	1.10132	1.49188
1561854018A	AfroAme	0.906306	0.826981	0.815186
1561854054A	AfroAme	0.857474	0.811109	0.813318
1561854057A	AfroAme	0.967841	0.955626	0.937645
1561854088A	AfroAme	1.03643	0.974521	0.939831
1561854107A	AfroAme	1.16893	1.21409	1.21581
1561854255A	AfroAme	0.874038	0.83964	0.84438
1561854562A	AfroAme	0.790882	0.796177	0.794793
1561854564A	AfroAme	1.02834	1.00964	1.07149
1561862007A	AfroAme	0.884518	0.901711	0.924532
1561862088A	AfroAme	0.773653	0.784088	0.782948
1561862149A	AfroAme	1.00621	0.934451	0.938366
1561862209A	AfroAme	0.815473	0.851061	0.846246
1561862245A	AfroAme	1.06772	1.02386	1.02119
1561862267A	AfroAme	0.994415	0.967122	0.986399
1561862275A	AfroAme	0.8738	0.893743	0.890279
1561862296A	AfroAme	1.34658	1.2278	1.16195
1561862303A	AfroAme	0.943061	0.929919	0.933929
1561862363A	AfroAme	0.8121	0.865078	0.822883
1561862401A	AfroAme	1.01598	1.04682	1.01327
1561862406A	AfroAme	1.16589	1.27876	1.16704
1561862412A	AfroAme	0.884433	0.885998	0.877699
1561862455A	AfroAme	0.885276	0.883453	0.849097
1561862478A	AfroAme	0.842926	0.813567	0.825507
1561862512A	AfroAme	0.92207	0.912259	0.913098
1561862533A	AfroAme	0.960939	1.01676	0.979674
1561862541A	AfroAme	0.877551	0.906119	0.920329
1561862560A	AfroAme	1.4598	1.33874	1.32633
1562857007A	AfroAme	0.83561	0.838701	0.81279
1562857026A	AfroAme	1.20421	1.30848	1.26303
1562857031A	AfroAme	1.14331	1.15485	1.03148
1562857103A	AfroAme	0.879855	0.849264	0.89589
1562857181A	AfroAme	0.981126	0.957291	0.932134
1562857183A	AfroAme	0.878765	0.865886	0.919096
1562857185A	AfroAme	0.9398	0.949656	0.976354
1562857215A	AfroAme	0.861535	0.856802	0.832134
1562857281A	AfroAme	0.811615	0.79918	0.803518
1562857308A	AfroAme	1.22959	1.1098	1.28706
1562857323A	AfroAme	0.902631	0.876099	0.881111
1562857362A	AfroAme	0.854747	0.850735	0.842861
1562857471A	AfroAme	1.03287	0.98652	0.991423
1562865003A	AfroAme	0.794709	0.734545	0.70599
1562865013A	AfroAme	1.79088	1.40503	1.25179
1562865022A	AfroAme	0.852717	0.855957	0.858472
1562865050A	AfroAme	0.905896	0.894949	0.895074
1562865064A	AfroAme	0.956709	0.936749	0.927167
1562865069A	AfroAme	0.964772	0.917269	0.869187
1562865074A	AfroAme	0.934459	0.934193	0.932287
1562865089A	AfroAme	1.99433	1.7325	1.8642
1562865133A	AfroAme	0.99649	0.955592	0.98324
1562865160A	AfroAme	0.832049	0.809418	0.788493
1562865185A	AfroAme	0.968679	0.983924	0.954424
1562865213A	AfroAme	0.945822	0.92325	0.925114
1562865224A	AfroAme	0.95088	0.973896	0.935087
1562865225A	AfroAme	0.912353	0.906233	0.915134
1562865260A	AfroAme	0.9174	0.927098	0.91444
1562865263A	AfroAme	1.16222	1.21034	1.19799
1562865265A	AfroAme	0.884648	0.845754	0.865641
1562865293A	AfroAme	0.852102	0.806721	0.838834
1562865294A	AfroAme	1.06626	1.01642	1.0129
1562865301A	AfroAme	1.12786	1.16001	1.09489
1562865380A	AfroAme	0.838329	0.871658	0.778525
1562865413A	AfroAme	0.961328	0.938321	0.922292
1562865426A	AfroAme	0.827849	0.841015	0.836789
1562865457A	AfroAme	1.09382	1.30935	1.0807
1562865554A	AfroAme	0.914183	0.886323	0.913405
1562865555A	AfroAme	1.59415	0.81708	1.7945
1562865577A	AfroAme	0.901737	0.863214	0.887385
1564537005A	AfroAme	0.939729	0.887334	0.899505
1564537012A	AfroAme	0.87183	0.846941	0.881201
1564537031A	AfroAme	0.8545	0.847545	0.858422
1564537033A	AfroAme	0.821312	0.793001	0.83136
1564537069A	AfroAme	0.800568	0.770187	0.78855
1564537077A	AfroAme	1.60291	1.83283	1.55819
1564537099A	AfroAme	1.00335	1.03522	0.956673
1564537109A	AfroAme	0.963426	0.923453	0.904398
1564537110A	AfroAme	0.879321	0.910477	0.882758
1564537125A	AfroAme	0.823946	0.856982	0.828087
1564537135A	AfroAme	0.9099	0.905949	0.90966
1564537139A	AfroAme	0.922765	0.931574	0.920838
1564537140A	AfroAme	0.835006	0.830627	0.818773
1564537159A	AfroAme	0.886019	0.887434	0.877428
1564537180A	AfroAme	0.850098	0.872854	0.889263
1564537186A	AfroAme	0.989281	0.960193	1.00125
1564537240A	AfroAme	1.00698	0.9755	0.991853
1564537318A	AfroAme	0.863874	0.870567	0.878522
1564537464A	AfroAme	1.07746	1.09953	1.00869
1564537529A	AfroAme	0.918201	0.900814	0.898121
1565901002A	AfroAme	1.10641	1.11114	1.03616
1565901003A	AfroAme	1.26298	1.13591	1.22362
1565901014A	AfroAme	0.923133	0.894125	0.887468
1565901015A	AfroAme	0.887397	0.827035	0.859593
1565901044A	AfroAme	1.50445	1.51571	1.44039
1565901071A	AfroAme	0.875847	0.876225	0.869301
1565901097A	AfroAme	0.882944	0.832659	0.853192
1565901100A	AfroAme	0.939814	0.972498	0.95147
1565901106A	AfroAme	1.05349	0.972283	0.987477
1565901110A	AfroAme	0.8304	0.845874	0.859295
1565901124A	AfroAme	1.03329	1.03841	1.00801
1565901131A	AfroAme	1.25996	0.875016	1.18161
1565901132A	AfroAme	0.87778	0.830439	0.857025
1565901133A	AfroAme	0.923439	0.938412	0.921643
1565901169A	AfroAme	0.927974	0.928424	0.927684
1565901207A	AfroAme	1.10551	1.17972	1.13
1565901230A	AfroAme	1.69968	1.48193	1.51391
1565901231A	AfroAme	0.902198	0.879519	0.919284
1565901330A	AfroAme	0.845404	0.853755	0.854122
1565901415A	AfroAme	0.995298	0.968401	0.969684
1565901441A	AfroAme	0.888539	0.879011	0.889131
1565901528A	AfroAme	0.959885	0.89038	0.891742
1565901535A	AfroAme	1.08659	1.1446	1.03144
1565901559A	AfroAme	1.36276	1.22797	1.31237
1565919197A	AfroAme	0.902099	0.945087	0.813626
1565919226A	AfroAme	1.12542	1.03084	1.05864
1565919239A	AfroAme	0.958073	0.922561	0.954789
1565919240A	AfroAme	0.910282	0.850119	0.88598
1565919256A	AfroAme	0.857796	0.870541	0.857415
1565919257A	AfroAme	0.995382	0.947429	0.968628
1565919269A	AfroAme	1.0829	1.06492	1.10976
1565919309A	AfroAme	0.668781	0.683555	0.673202
1565919332A	AfroAme	0.936972	0.950543	0.955975
1565919350A	AfroAme	1.07162	1.03185	1.04501
1565919395A	AfroAme	1.16782	1.27203	1.15458
1565919431A	AfroAme	0.700688	0.681628	0.662164
1565919441A	AfroAme	0.880426	0.883192	0.871773
1565919489A	AfroAme	1.07303	1.06954	1.02478
1565919495A	AfroAme	0.94553	0.957879	0.932316
1565919526A	AfroAme	0.480968	0.403374	0.748241
1565919530A	AfroAme	1.15022	1.13203	1.1342
1565919550A	AfroAme	0.989536	0.969705	0.982553
1581417342A	AfroAme	0.765969	0.790504	0.749368
1581425138A	AfroAme	1.00443	0.986837	1.03221
1581425139A	AfroAme	0.901011	0.87001	0.884883
1581425191A	AfroAme	0.971188	0.910347	0.931957
1581425238A	AfroAme	0.807849	0.866872	0.812511
1581425261A	AfroAme	1.13889	1.09282	1.10903
1581425277A	AfroAme	0.8593	0.864994	0.867526
1581425286A	AfroAme	0.9156	0.928707	0.920378
1581425295A	AfroAme	1.04418	0.939527	0.950634
1581425297A	AfroAme	1.23882	1.33119	1.27613
1581425299A	AfroAme	1.17761	1.14723	1.15041
1581425318A	AfroAme	1.41062	1.41034	1.39714
1581425322A	AfroAme	1.0756	1.03538	1.03819
1581425354A	AfroAme	1.01943	1.01601	0.936757
1581425369A	AfroAme	0.879232	0.831438	0.872508
1581425378A	AfroAme	0.998744	1.0044	1.04929
1581425381A	AfroAme	0.82103	0.798899	0.804138
1581425405A	AfroAme	0.838422	0.845136	0.808667
1581425422A	AfroAme	0.836585	0.860368	0.827881
1581425436A	AfroAme	0.995109	1.04191	1.02089
1581425459A	AfroAme	0.894494	0.870797	0.869776
1581425509A	AfroAme	1.05412	0.986444	0.961236
1581425512A	AfroAme	1.35322	1.28939	1.30681
1581425521A	AfroAme	0.907167	0.850852	0.85962
1581425522A	AfroAme	1.07787	1.03673	0.968773
1581425532A	AfroAme	1.12298	1.22634	1.02968
1581425535A	AfroAme	1.00331	0.999515	0.953127
1581425563A	AfroAme	1.00135	1.01201	0.98653
1581425567A	AfroAme	0.973949	0.954648	0.981515
1581425571A	AfroAme	0.892047	0.909374	0.909765
1581425597A	AfroAme	0.984574	0.98256	0.913373
1581425598A	AfroAme	0.935378	0.897375	0.880355
1581994152A	AfroAme	0.86267	0.871343	0.899007
1581994159A	AfroAme	1.31533	1.16003	1.1204
1581994226A	AfroAme	0.985857	0.979192	0.897945
1581994228A	AfroAme	0.944243	0.914976	0.920501
1581994257A	AfroAme	0.949351	0.982894	0.943726
1581994272A	AfroAme	1.12648	1.14719	1.07674
1581994377A	AfroAme	1.71238	1.82922	1.77862
1581994486A	AfroAme	0.882742	0.885873	0.87136
1581994487A	AfroAme	1.01613	1.0005	0.998746
1581994545A	AfroAme	0.873955	0.849567	0.844925
1582049081A	AfroAme	1.10777	0.943486	0.737557
1582049306A	AfroAme	1.01913	1.01618	1.01273
1582049364A	AfroAme	1.26194	1.19517	1.25496
1582049441A	AfroAme	1.3969	1.32902	1.38832
1582049443A	AfroAme	0.937621	0.960749	0.93152
1582049476A	AfroAme	1.12983	1.13381	1.08115
1582049510A	AfroAme	0.963356	0.931615	0.900669
1582049511A	AfroAme	1.13705	1.15688	1.06257
1582049546A	AfroAme	0.962396	0.917417	0.917177
1582049551A	AfroAme	1.20603	1.25041	1.14988
1582049568A	AfroAme	0.993819	1.05239	0.973436
1582049586A	AfroAme	0.802567	0.81612	0.804471
1582049587A	AfroAme	0.91733	0.922695	0.960978
1582065013A	AfroAme	1.01606	1.03734	0.931784
1582065014A	AfroAme	0.870437	0.873839	0.89689
1582065015A	AfroAme	0.944477	0.906379	0.886621
1582065052A	AfroAme	0.808691	0.77371	0.797088
1582065070A	AfroAme	0.8007	0.801429	0.819171
1582065083A	AfroAme	0.880712	0.897019	0.871236
1582065189A	AfroAme	0.787449	0.804699	0.796328
1582065197A	AfroAme	1.36889	1.43099	1.55153
1582065198A	AfroAme	0.933585	0.906138	0.91901
1582065204A	AfroAme	0.791201	0.765511	0.805436
1582065206A	AfroAme	1.0768	1.05243	1.07006
1582065222A	AfroAme	0.702383	0.682808	0.705556
1582065238A	AfroAme	1.26388	1.25497	1.30012
1582065242A	AfroAme	0.941928	0.980734	0.958551
1582065250A	AfroAme	0.847957	0.849661	0.825333
1582065252A	AfroAme	1.03316	1.00721	1.01706
1582065255A	AfroAme	1.01433	1.03869	1.0271
1582065256A	AfroAme	0.907055	0.897793	0.898047
1582065257A	AfroAme	0.824396	0.826005	0.828122
1582065289A	AfroAme	0.896417	0.876133	0.865779
1582065290A	AfroAme	1.41452	1.56676	1.33119
1582065291A	AfroAme	0.7821	0.804867	0.802865
1582065295A	AfroAme	0.985855	1.00983	0.99182
1582065296A	AfroAme	0.777668	0.777493	0.792261
1582065297A	AfroAme	0.874328	0.857978	0.847726
1582065304A	AfroAme	1.05575	1.10653	1.03777
1582065316A	AfroAme	0.95786	1.00484	0.987487
1582065318A	AfroAme	0.876893	0.862037	0.877079
1582065319A	AfroAme	1.30653	1.27067	1.30799
1582065320A	AfroAme	1.19133	1.10752	1.10985
1582065349A	AfroAme	0.803255	0.796372	0.856603
1582065351A	AfroAme	0.940299	0.881159	0.871804
1582065384A	AfroAme	1.38122	1.43288	1.2843
1582065386A	AfroAme	0.92765	0.974268	0.924096
1582065401A	AfroAme	1.37149	1.41834	1.33312
1587851021A	AfroAme	0.988268	0.946696	0.910215
1587851087A	AfroAme	0.885598	0.869659	0.873803
1587851110A	AfroAme	1.48717	1.42616	1.5056
1587851120A	AfroAme	1.27263	1.17383	1.18564
1587851125A	AfroAme	1.13186	1.00692	1.02272
1587851127A	AfroAme	0.897062	0.870986	0.858623
1587851136A	AfroAme	0.887077	0.857175	0.85432
1587851137A	AfroAme	0.92052	0.913	0.922349
1587851138A	AfroAme	0.7727	0.789054	0.795001
1587851141A	AfroAme	0.892415	0.887457	0.913897
1587851166A	AfroAme	0.90054	0.888124	0.901914
1587851197A	AfroAme	0.894871	0.856359	0.914064
1587851210A	AfroAme	1.08364	1.07092	1.05651
1587851242A	AfroAme	1.10192	1.17056	1.18708
1587851245A	AfroAme	0.38034	0.359222	0.381931
1587851249A	AfroAme	0.820282	0.829095	0.822255
1587851267A	AfroAme	0.921718	0.900147	0.875283
1587851276A	AfroAme	1.62552	2.01232	1.72936
1587851284A	AfroAme	1.12071	1.0309	1.04872
1587851291A	AfroAme	0.8853	0.904532	0.897878
1587851302A	AfroAme	0.7803	0.790085	0.783191
1587851303A	AfroAme	1.79826	1.8227	1.68338
1587851304A	AfroAme	1.20117	1.36995	1.20374
1587851371A	AfroAme	0.969073	0.925216	0.893237
1587851387A	AfroAme	1.13228	1.17158	1.07379
1587851401A	AfroAme	1.03508	1.06424	1.05094
1587851404A	AfroAme	1.05802	1.0985	1.04573
1587851430A	AfroAme	0.895289	0.857251	0.847821
1587851443A	AfroAme	0.930535	0.91312	0.911963
1587851444A	AfroAme	1.13126	1.1403	1.1578
1587851473A	AfroAme	0.808185	0.81557	0.818376
1587851483A	AfroAme	0.989482	0.938118	0.942166
1587851527A	AfroAme	0.927515	0.87666	0.899344
1587851553A	AfroAme	0.873614	0.813359	0.83521
1587851554A	AfroAme	1.36737	1.3267	1.40218
1587851562A	AfroAme	0.925691	0.894587	0.860121
1587851595A	AfroAme	1.80863	2.13322	1.80509
1613634020A	AfroAme	1.38242	1.38742	1.37413
1613634037A	AfroAme	0.896891	0.911707	0.902887
1613634067A	AfroAme	1.01379	0.999792	0.992938
1613634069A	AfroAme	0.798892	0.813781	0.769603
1613634086A	AfroAme	0.868144	0.84973	0.832251
1613634096A	AfroAme	1.06301	1.07173	1.01423
1613634159A	AfroAme	2.19179	2.30297	2.25818
1613634208A	AfroAme	1.03	0.978204	1.22609
1613634341A	AfroAme	0.527889	0.582006	0.505725
1613634385A	AfroAme	0.868243	0.892131	0.847903
1613634408A	AfroAme	1.19157	1.12992	1.16753
1613634433A	AfroAme	0.667511	0.69209	0.64113
1613634434A	AfroAme	0.888078	0.862341	0.838553
1613634436A	AfroAme	1.74965	1.67553	1.75021
1613634456A	AfroAme	0.8458	0.845263	0.841953
1613634466A	AfroAme	1.6791	1.97715	1.58986
1613634488A	AfroAme	0.940302	0.999104	1.01666
1613634493A	AfroAme	0.949209	0.914322	0.937854
1613634502A	AfroAme	0.84779	0.871966	0.84302
1613634513A	AfroAme	0.980615	0.932238	0.997723
1613634517A	AfroAme	1	0.999839	1.0115
1613634528A	AfroAme	1.00423	1.04438	1.02961
1613634556A	AfroAme	0.889448	0.880188	0.878631
1613634561A	AfroAme	0.773299	0.732676	0.769635
1613634562A	AfroAme	0.993324	1.02662	0.919651
1613634570A	AfroAme	0.808806	0.903854	0.819034
1613642034A	AfroAme	1.0221	0.977857	0.902086
1613642036A	AfroAme	0.998693	0.954142	0.93585
1613642048A	AfroAme	0.845014	0.854963	0.856988
1613642056A	AfroAme	1.17433	1.18636	1.07791
1613642067A	AfroAme	0.971011	0.973017	0.957344
1613642078A	AfroAme	0.918738	0.900857	0.9177
1613642098A	AfroAme	0.8702	0.88139	0.873603
1613642102A	AfroAme	1.12196	0.98052	1.04794
1613642103A	AfroAme	0.876	0.882595	0.870205
1613642118A	AfroAme	0.731459	0.743724	0.72097
1613642120A	AfroAme	0.795745	0.823993	0.832553
1613642123A	AfroAme	0.8522	0.851396	0.893443
1613642124A	AfroAme	1.01023	0.979093	0.963882
1613642125A	AfroAme	0.842979	0.815823	0.814277
1613642131A	AfroAme	0.869584	0.857403	0.85462
1613642133A	AfroAme	1.00689	0.972512	0.972892
1613642139A	AfroAme	1.67355	1.82811	1.79726
1613642148A	AfroAme	0.863512	0.902356	0.921141
1613642150A	AfroAme	0.936546	0.982028	0.988333
1613642156A	AfroAme	0.897	0.905195	0.904524
1613642158A	AfroAme	0.880037	0.891273	0.884801
1613642173A	AfroAme	0.845109	0.848978	0.846917
1613642174A	AfroAme	1.057	1.01085	1.00452
1613642177A	AfroAme	0.618752	0.609394	0.659077
1613642185A	AfroAme	0.78123	0.725962	0.750457
1613642189A	AfroAme	0.935706	0.920953	0.931053
1613642197A	AfroAme	0.978447	1.01195	1.01879
1613642205A	AfroAme	1.43225	1.39582	1.42215
1613642215A	AfroAme	1.13984	1.28508	1.05935
1613642219A	AfroAme	0.846996	0.8774	0.862542
1613642230A	AfroAme	1.12336	1.12699	1.06554
1613642231A	AfroAme	0.762836	0.757318	0.750713
1613642235A	AfroAme	1.4674	1.39453	1.18473
1613642237A	AfroAme	0.907379	0.929993	0.917924
1613642243A	AfroAme	0.82046	0.826911	0.861831
1613642247A	AfroAme	1.03952	1.06129	1.08179
1613642249A	AfroAme	0.7672	0.774392	0.807363
1613642270A	AfroAme	1.09871	0.992084	1.05504
1613642281A	AfroAme	1.26628	1.19183	1.15214
1613642300A	AfroAme	0.986709	0.973054	0.929258
1613642303A	AfroAme	0.899083	0.88424	0.88927
1613642330A	AfroAme	1.02053	1.03777	1.00297
1613642351A	AfroAme	1.13978	1.11711	1.14911
1613642352A	AfroAme	0.997305	0.972421	1.04477
1613642378A	AfroAme	1.16384	1.13313	1.20909
1613642379A	AfroAme	0.967363	0.94542	0.979782
1613642384A	AfroAme	0.6951	0.681183	0.707116
1613642402A	AfroAme	0.815956	0.817691	0.823107
1613642408A	AfroAme	1.52271	1.47148	1.54443
1613642424A	AfroAme	1.10454	1.09806	1.0881
1613642432A	AfroAme	0.912344	0.892785	0.904934
1613642434A	AfroAme	0.906068	0.893965	0.901252
1613642438A	AfroAme	0.955693	0.912172	1.00793
1613642452A	AfroAme	0.8761	0.877875	0.889328
1613642465A	AfroAme	1.11482	1.06181	1.01887
1613642509A	AfroAme	0.858363	0.860958	0.851763
1613642536A	AfroAme	1.00182	0.998856	1.00874
1613642540A	AfroAme	0.878359	0.864436	0.865935
1613642573A	AfroAme	0.900117	0.885984	0.860199
1621845063A	AfroAme	0.986635	0.950286	0.937148
1621845066A	AfroAme	1.40661	1.62333	1.39677
1621845070A	AfroAme	0.666172	0.624777	0.635156
1621845076A	AfroAme	0.866695	0.832471	0.865042
1621845080A	AfroAme	1.01129	1.01607	1.00695
1621845089A	AfroAme	0.82759	0.835286	0.819859
1621845108A	AfroAme	0.940807	0.981719	0.966432
1621845194A	AfroAme	1.06417	0.956141	1.00034
1621845232A	AfroAme	0.864649	0.657959	0.832136
1621853156A	AfroAme	0.811496	0.755435	0.827074
1621853157A	AfroAme	1.01025	1.00122	0.980866
1621853190A	AfroAme	0.969005	0.951662	0.973213
1621853381A	AfroAme	0.958126	0.836474	0.844706
1621853475A	AfroAme	0.843368	0.819094	0.835448
1621853534A	AfroAme	0.8541	0.851698	0.873757
1621853565A	AfroAme	0.923145	0.934798	0.928961
1621861001A	AfroAme	0.902658	0.860076	0.857763
1621861007A	AfroAme	0.847833	0.960407	0.903011
1621861009A	AfroAme	0.487175	0.5133	0.502874
1621861011A	AfroAme	0.958946	0.903701	0.929771
1621861020A	AfroAme	1.02902	0.985311	0.955547
1621861045A	AfroAme	1.11555	0.952814	0.949663
1621861090A	AfroAme	0.929593	0.913166	0.894535
1621861126A	AfroAme	0.917265	0.903154	0.913591
1621861130A	AfroAme	1.01452	1.02729	0.999455
1621861136A	AfroAme	0.578791	0.563565	0.582733
1621861137A	AfroAme	0.946243	0.886277	0.926233
1621861138A	AfroAme	1.23071	1.1003	1.10185
1621861144A	AfroAme	0.852381	0.8441	0.846193
1621861171A	AfroAme	1.74481	1.71621	1.67899
1621861177A	AfroAme	0.92351	0.89155	0.903177
1621861188A	AfroAme	0.977863	0.988223	0.974533
1621861192A	AfroAme	1.00522	0.989043	0.919981
1621861203A	AfroAme	1.20094	1.16776	1.09668
1621861204A	AfroAme	0.99587	0.968932	0.980014
1621861212A	AfroAme	0.970016	0.913438	0.962229
1621861220A	AfroAme	1.01013	1.01989	1.04294
1621861237A	AfroAme	0.994087	0.944601	0.912213
1621861241A	AfroAme	1.1805	1.02902	1.0084
1621861243A	AfroAme	0.857706	0.884903	0.865296
1621861262A	AfroAme	0.906	0.901872	0.918767
1621861266A	AfroAme	0.898559	0.873973	0.902812
1621861272A	AfroAme	1.22723	0.96025	1.07035
1621861285A	AfroAme	0.91443	0.907514	0.888861
1621861313A	AfroAme	0.861785	0.866649	0.865805
1621861314A	AfroAme	1.11236	1.00529	0.998892
1621861320A	AfroAme	0.96034	0.942702	0.988559
1621861431A	AfroAme	0.870888	0.856132	0.873663
1629880497A	AfroAme	1.01406	0.985025	0.948696
1629901053A	AfroAme	0.923497	0.926312	0.886518
1629901075A	AfroAme	0.980015	0.982686	0.977392
1629901088A	AfroAme	0.899546	0.918634	0.919198
1629901090A	AfroAme	0.98325	0.984394	0.957044
1629901118A	AfroAme	0.949429	0.956754	0.956877
1629901122A	AfroAme	1.07373	1.13776	1.02831
1629901123A	AfroAme	0.795581	0.785858	0.78026
1629901148A	AfroAme	0.898425	0.902855	0.881592
1629901160A	AfroAme	0.895987	0.836972	0.876367
1629901162A	AfroAme	1.16397	1.11721	1.07011
1629901165A	AfroAme	1.12511	1.29459	1.1847
1629901254A	AfroAme	0.792946	0.772407	0.801641
1629901262A	AfroAme	0.871256	0.865829	0.882985
1629901277A	AfroAme	0.955947	1.01373	1.02581
1629901281A	AfroAme	1.3028	1.22827	1.21214
1629901291A	AfroAme	1.14346	1.1668	1.15213
1629901317A	AfroAme	0.939074	0.982932	0.934687
1629901319A	AfroAme	0.84316	0.835716	0.87501
1629901321A	AfroAme	0.989476	0.942148	0.972236
1629901337A	AfroAme	0.87483	0.848672	0.892381
1629901346A	AfroAme	1.03874	0.9749	0.967425
1629901347A	AfroAme	0.768711	0.750942	0.760614
1629901355A	AfroAme	0.861848	0.850232	0.851599
1629901379A	AfroAme	0.938308	0.925417	0.871366
1629901381A	AfroAme	1.12948	1.08846	0.912319
1629901386A	AfroAme	0.869091	0.846144	0.796443
1629901398A	AfroAme	0.913331	0.877732	0.872268
1629901420A	AfroAme	0.917545	0.880805	0.887486
1629901422A	AfroAme	1.03884	1.09554	1.1083
1629901431A	AfroAme	1.36459	1.43879	1.39875
1629901478A	AfroAme	0.92092	0.899219	0.912209
1629901486A	AfroAme	0.828499	0.846632	0.793872
1629901509A	AfroAme	0.909973	0.900721	0.920594
1629901519A	AfroAme	0.54912	0.516726	0.763448
1629901528A	AfroAme	1.06882	1.10235	1.05222
1629901541A	AfroAme	0.924083	0.912652	1.00497
1629901555A	AfroAme	0.995756	0.988733	0.998447
1629901579A	AfroAme	0.777335	0.780353	0.750757
1629901590A	AfroAme	0.812001	0.838307	0.835588
1629919013A	AfroAme	0.922024	0.919543	0.814732
1629919065A	AfroAme	0.816452	0.784105	0.811723
1629919066A	AfroAme	1.05349	0.991853	1.01828
1629919134A	AfroAme	0.93361	0.95861	0.843913
1629919142A	AfroAme	0.873017	0.876354	0.864839
1629919144A	AfroAme	1.00239	1.01427	0.908694
1629919176A	AfroAme	1.03835	0.921499	0.904553
1629919235A	AfroAme	0.966474	0.999195	1.00716
1629919238A	AfroAme	0.733241	0.719929	0.724959
1629919350A	AfroAme	1.46456	1.52484	1.38788
1629919367A	AfroAme	1.14706	1.13737	1.16715
1629919408A	AfroAme	0.964962	0.921743	0.918366
1629919461A	AfroAme	1.05669	1.019	0.936867
1629919574A	AfroAme	0.965809	0.92244	0.939016
1629919588A	AfroAme	0.820936	0.808183	0.816081
1637556001A	AfroAme	0.76209	0.734632	0.754088
1637556002A	AfroAme	1.19609	1.32195	1.24058
1637556052A	AfroAme	1.15642	1.1217	1.09955
1637556056A	AfroAme	0.8095	0.796776	0.815371
1637556057A	AfroAme	1.06281	0.990391	0.969615
1637556065A	AfroAme	0.913686	0.932236	0.921469
1637556067A	AfroAme	0.87063	0.824361	0.866684
1637556098A	AfroAme	0.901527	0.877537	0.86598
1637556114A	AfroAme	1.12369	1.11793	1.0845
1637556161A	AfroAme	0.891149	0.872202	0.876468
1637556162A	AfroAme	0.892236	0.881514	0.828981
1637556168A	AfroAme	1.0247	1.03499	1.03713
1637556189A	AfroAme	0.810225	0.824476	0.842177
1637556197A	AfroAme	0.896395	0.896153	0.874643
1637556200A	AfroAme	0.942492	0.930475	0.85606
1637556265A	AfroAme	1.06457	1.02214	1.09906
1637556300A	AfroAme	0.7258	0.730926	0.742688
1637556301A	AfroAme	1.16713	1.23525	1.26613
1637556314A	AfroAme	0.860274	0.841614	0.861168
1637556326A	AfroAme	0.867	0.881961	0.874612
1637556365A	AfroAme	1.21783	1.24514	1.25716
1637556395A	AfroAme	0.758467	0.791951	0.754812
1637556399A	AfroAme	0.705	0.70673	0.703594
1637556401A	AfroAme	0.913677	0.93656	0.914416
1637556408A	AfroAme	1.55164	1.33506	1.25851
1637556417A	AfroAme	1.06723	1.1249	1.02777
1637556433A	AfroAme	0.889548	0.916699	0.898967
1637556439A	AfroAme	1.05206	1.0327	0.970487
1637556467A	AfroAme	0.7171	0.705092	0.72037
1637556483A	AfroAme	0.994089	0.990161	1.00902
1637556484A	AfroAme	0.950486	0.939793	0.939445
1637556489A	AfroAme	1.0106	0.987773	0.914328
1637556545A	AfroAme	0.860634	0.836683	0.834781
1637556551A	AfroAme	1.61157	1.8846	1.88479
1637556552A	AfroAme	0.942635	0.981508	0.958965
1637556553A	AfroAme	0.903053	0.892913	0.798253
1637556584A	AfroAme	1.02196	1.01756	1.01778
1637556585A	AfroAme	1.09369	1.09136	1.09098
1637556598A	AfroAme	0.836109	0.832323	0.838498
1637564069A	AfroAme	1.07402	1.14141	1.15996
1637564074A	AfroAme	0.981665	0.921319	0.917518
1637564129A	AfroAme	0.825	0.816881	0.793046
1637564140A	AfroAme	0.992176	0.944141	0.970955
1637572349A	AfroAme	0.741345	0.711937	0.738873
1637572373A	AfroAme	0.967509	1.00888	0.978851
1644844019A	AfroAme	0.900307	0.861381	0.85894
1644844021A	AfroAme	1.00033	1.01674	1.02612
1644844031A	AfroAme	0.947652	0.961413	0.971124
1644844032A	AfroAme	0.7623	0.789962	0.77179
1644844033A	AfroAme	1.18041	1.31439	1.37815
1644844066A	AfroAme	0.890789	0.87643	0.890234
1644844072A	AfroAme	0.823206	0.907017	0.863075
1644844082A	AfroAme	0.861287	0.876873	0.86872
1644844089A	AfroAme	0.920211	0.965534	0.957065
1644844091A	AfroAme	0.979091	1.01241	0.952388
1644844114A	AfroAme	0.8884	0.89572	0.900696
1644844118A	AfroAme	1.00588	0.959942	0.988342
1644844123A	AfroAme	0.830249	0.827129	0.782998
1644844131A	AfroAme	0.961974	0.96964	0.941869
1644844166A	AfroAme	0.925903	0.908061	0.910581
1644844167A	AfroAme	0.948507	0.936169	0.961816
1644844208A	AfroAme	0.894579	0.880242	0.853269
1644844222A	AfroAme	0.816331	0.802825	0.81854
1644844225A	AfroAme	1.1556	1.15875	1.2259
1644844228A	AfroAme	0.979015	0.958998	0.906406
1644844233A	AfroAme	1.15495	1.24569	1.03188
1644844260A	AfroAme	0.79497	0.769181	0.775024
1644844261A	AfroAme	0.924345	0.93755	0.943983
1644844316A	AfroAme	0.8554	0.882157	0.881067
1644844323A	AfroAme	1.18745	1.11837	1.09595
1644844369A	AfroAme	0.914302	0.923381	0.953173
1644844370A	AfroAme	0.7968	0.79132	0.810077
1644844391A	AfroAme	1.61937	1.69506	1.72445
1644844394A	AfroAme	0.81709	0.826641	0.833058
1644844430A	AfroAme	0.818215	0.70451	0.731102
1644844431A	AfroAme	1.19677	1.25425	1.21543
1644844465A	AfroAme	0.877084	0.896329	0.866383
1644844466A	AfroAme	0.904133	0.904634	0.918092
1644844473A	AfroAme	0.887093	0.898724	0.894651
1644844500A	AfroAme	0.922436	0.99658	0.886365
1644844502A	AfroAme	1.05532	1.08192	1.04995
1644844524A	AfroAme	1.58414	1.49525	1.7007
1644844555A	AfroAme	1.20045	1.14302	1.16947
1644844556A	AfroAme	0.838588	0.82121	0.827666
1644844568A	AfroAme	1.30093	1.40343	1.20295
1656271058A	AfroAme	0.846706	0.847149	0.844303
1656271068A	AfroAme	0.82021	0.84146	0.809237
1656271069A	AfroAme	0.800684	0.776492	0.785679
1656271089A	AfroAme	1.77917	2.1548	1.90235
1656271135A	AfroAme	0.7918	0.78962	0.792919
1656271159A	AfroAme	1.37541	1.29243	1.22672
1656271202A	AfroAme	0.927907	0.899611	0.934118
1656271372A	AfroAme	1.04833	1.01884	1.03156
1656271375A	AfroAme	0.976151	0.980233	1.00469
1656271382A	AfroAme	0.911085	0.953226	0.870202
1656271395A	AfroAme	1.46207	1.43893	1.33607
1656271410A	AfroAme	1.12411	1.17358	1.1941
1656271476A	AfroAme	0.902769	0.842568	0.848285
1656271483A	AfroAme	0.917604	0.909848	0.914399
1656271506A	AfroAme	0.905184	0.902835	0.906572
1656271570A	AfroAme	0.683426	0.734218	0.714931
1656271575A	AfroAme	0.90751	0.890921	0.924455
1656298103A	AfroAme	1.06432	1.04141	1.16484
1656298125A	AfroAme	0.988148	0.932733	0.965579
1656298126A	AfroAme	1.06379	1.0475	0.952032
1656298151A	AfroAme	0.8665	0.877728	0.86706
1656298152A	AfroAme	0.932683	0.891294	0.881533
1656298153A	AfroAme	0.862322	0.875643	0.872682
1656298187A	AfroAme	1.33586	1.24765	1.2324
1656298188A	AfroAme	1.2842	1.50362	1.4473
1656298211A	AfroAme	0.8714	0.840062	0.876896
1656298212A	AfroAme	0.907147	0.914008	0.923183
1656298247A	AfroAme	0.454817	0.474254	0.46931
1656298248A	AfroAme	0.90177	0.93116	0.950639
1656298329A	AfroAme	1.00963	0.998396	0.995997
1656298331A	AfroAme	1.05306	1.10909	1.02406
1656298577A	AfroAme	0.928882	0.884964	0.883356
1656298581A	AfroAme	1.0072	1.01472	0.983638
1656298595A	AfroAme	0.981421	0.941174	0.906003
1663519054A	AfroAme	0.822853	0.795294	0.784597
1663519091A	AfroAme	0.712789	0.699105	0.694488
1663519136A	AfroAme	0.887016	0.873857	0.876296
1663519169A	AfroAme	0.861345	0.857716	0.879261
1663519178A	AfroAme	0.839361	0.834203	0.853449
1663519180A	AfroAme	1.17608	1.18442	0.980928
1663519187A	AfroAme	0.8544	0.8454	0.883321
1663519200A	AfroAme	1.12448	1.06408	0.929176
1663519207A	AfroAme	1.22697	1.12435	1.10606
1663519208A	AfroAme	0.951323	0.907809	0.890828
1663519216A	AfroAme	0.815035	0.838957	0.841082
1663519224A	AfroAme	0.872514	0.855122	0.8343
1663519265A	AfroAme	0.916861	0.904862	0.89608
1663519267A	AfroAme	0.916988	0.974469	0.952103
1663519298A	AfroAme	0.93586	0.954219	0.969365
1663519357A	AfroAme	1.04683	1.09252	1.03266
1663519362A	AfroAme	1.17285	1.13477	1.12087
1663519435A	AfroAme	0.81076	0.827446	0.846719
1663519467A	AfroAme	1.32124	1.34864	1.33517
1663519517A	AfroAme	1.0774	1.06517	1.06145
1663519584A	AfroAme	0.933341	0.898783	0.882344
1663519592A	AfroAme	1.03996	0.95056	0.93346
1663527049A	AfroAme	0.821259	0.793532	0.782061
1663527093A	AfroAme	0.853745	0.88415	0.892799
1663527133A	AfroAme	1.23886	1.39125	1.25762
1663527289A	AfroAme	1.11321	1.09804	1.10262
1663527565A	AfroAme	1.4707	1.70616	1.4133
1663527567A	AfroAme	1.08128	1.09916	1.09802
1669232047A	AfroAme	1.404	1.07655	1.32208
1670639068A	AfroAme	0.842971	0.82918	0.83772
1670639091A	AfroAme	0.987554	0.968027	0.958304
1670639131A	AfroAme	0.933035	0.930891	0.793558
1670639223A	AfroAme	0.860821	0.823464	0.818265
1670639225A	AfroAme	0.929699	0.931796	0.989782
1670639321A	AfroAme	1.0264	1.00457	0.901447
1670639335A	AfroAme	1.01174	0.999656	1.02987
1670639362A	AfroAme	0.855336	0.865668	0.85268
1670639400A	AfroAme	0.433122	0.431842	0.444702
1670639470A	AfroAme	2.33624	2.07912	1.02464
1670639531A	AfroAme	0.885539	0.870333	0.891057
1670639536A	AfroAme	0.614067	0.594819	0.591991
1670639590A	AfroAme	0.866328	0.856701	0.850547
1671092199A	AfroAme	1.0771	1.01549	0.884382
1671092326A	AfroAme	0.938924	0.899784	0.808791
1671092420A	AfroAme	0.965574	0.992507	1.01774
1671092422A	AfroAme	0.905652	0.868068	0.904802
1671092424A	AfroAme	0.944177	0.923644	0.881351
1671092464A	AfroAme	0.7959	0.795522	0.796856
1671092493A	AfroAme	0.901267	0.850648	0.87802
1671092522A	AfroAme	0.814918	0.840134	0.845856
1671092523A	AfroAme	0.913442	0.845216	0.867893
1671092527A	AfroAme	0.917654	0.911441	0.898942
1671113037A	AfroAme	0.4128	0.422247	0.422347
1671113064A	AfroAme	1.40534	1.60017	1.56983
1671113096A	AfroAme	0.982984	0.985268	1.04252
1671113099A	AfroAme	0.870288	0.867363	0.875949
1671113133A	AfroAme	1.31964	1.49328	1.44595
1671113203A	AfroAme	1.00371	0.999549	1.00298
1671113230A	AfroAme	0.945085	0.935928	0.890932
1671113237A	AfroAme	0.835586	0.830265	0.831937
1671113289A	AfroAme	0.927564	0.928055	0.949189
1671113340A	AfroAme	1.01135	0.983484	0.946393
1671113345A	AfroAme	0.843995	0.80412	0.813323
1671113374A	AfroAme	1.08561	1.08612	1.0799
1671113442A	AfroAme	0.822021	0.819577	0.82623
1671113460A	AfroAme	0.708861	0.688045	0.694586
1671113494A	AfroAme	0.6274	0.617364	0.637254
1671113497A	AfroAme	0.9954	0.999985	0.996312
1671113533A	AfroAme	0.954956	0.920138	0.933176
1671113537A	AfroAme	1.02461	0.978934	0.991832
1671121064A	AfroAme	0.993217	0.959676	0.973634
1671121070A	AfroAme	0.9989	1	0.999797
1671121102A	AfroAme	0.747201	0.759736	0.727432
1671121106A	AfroAme	0.888125	0.857556	0.887056
1671121115A	AfroAme	0.982354	0.952057	0.973144
1671121118A	AfroAme	1.21743	1.25978	1.2408
1671121134A	AfroAme	1.52309	1.50016	1.44127
1671121145A	AfroAme	0.96997	0.90341	0.967962
1671121186A	AfroAme	0.81558	0.796813	0.809495
1671121198A	AfroAme	0.812657	0.803269	0.789061
1671121239A	AfroAme	1.08788	1.07886	1.09887
1671121254A	AfroAme	0.864968	0.834472	0.848826
1671121264A	AfroAme	0.924775	0.916514	0.886407
1671121290A	AfroAme	0.788519	0.811069	0.837723
1671121320A	AfroAme	0.867165	0.836771	0.861395
1671121348A	AfroAme	0.869007	0.858015	0.854981
1671121368A	AfroAme	0.943254	0.946345	0.952668
1671121402A	AfroAme	0.987282	1.01391	0.965891
1671121407A	AfroAme	1.09323	0.996443	1.03581
1671121424A	AfroAme	1.02343	1.05623	1.01996
1671121470A	AfroAme	1.31825	1.37263	1.17886
1671121497A	AfroAme	0.958973	0.920994	0.891105
1671121498A	AfroAme	0.641952	0.644332	0.590055
1671121511A	AfroAme	1.02441	1.08899	1.04846
1671121521A	AfroAme	1.01134	0.944241	0.871754
1671121528A	AfroAme	0.923885	0.911372	0.904589
1671121529A	AfroAme	1.20591	1.15269	1.04084
1671121558A	AfroAme	1.03205	1.07159	1.0562
1671121581A	AfroAme	1.16258	1.12887	0.99814
1671121582A	AfroAme	0.847844	0.844398	0.899728
1671121593A	AfroAme	0.799278	0.817782	0.844011
1671121595A	AfroAme	0.901294	0.91798	0.916601
1671121597A	AfroAme	1.05892	1.04241	1.00981
1671121600A	AfroAme	0.976836	0.924606	0.926878
1673021001A	AfroAme	1.23774	1.25392	1.19269
1673021002A	AfroAme	0.925686	0.918774	0.923824
1673021003A	AfroAme	1.00842	0.996312	0.991713
1673021004A	AfroAme	0.94704	0.939274	0.921333
1673021012A	AfroAme	0.871898	0.86602	0.877128
1673021016A	AfroAme	0.901	0.902907	0.907833
1673021082A	AfroAme	0.888708	0.872383	0.89972
1673021197A	AfroAme	0.995427	0.94949	0.856363
1673021202A	AfroAme	1.08058	1.03572	0.971839
1673021226A	AfroAme	1.15015	1.2235	1.16534
1673021257A	AfroAme	0.80073	0.816391	0.798276
1673021261A	AfroAme	0.94941	0.901222	0.898261
1673021265A	AfroAme	0.840791	0.865347	0.88654
1673021287A	AfroAme	0.998531	1.01817	0.947745
1673021296A	AfroAme	0.820369	0.815984	0.815325
1673021320A	AfroAme	0.867053	0.883531	0.827905
1673021333A	AfroAme	0.990074	0.989346	0.982928
1673021349A	AfroAme	0.860161	0.873516	0.835177
1673021354A	AfroAme	0.967964	0.95376	0.941525
1673021356A	AfroAme	0.787204	0.799575	0.805745
1673021357A	AfroAme	0.848252	0.868987	0.850499
1673021393A	AfroAme	0.930348	0.859998	0.962318
1673021400A	AfroAme	0.795807	0.836909	0.820709
1673021404A	AfroAme	0.931097	0.908396	0.878662
1673021412A	AfroAme	0.920629	0.907799	0.964462
1673021426A	AfroAme	0.834962	0.799447	0.777876
1673021430A	AfroAme	1.55256	1.07875	1.51339
1673021432A	AfroAme	1.04484	0.977339	0.943783
1673021433A	AfroAme	0.8205	0.81403	0.828169
1673021438A	AfroAme	0.8112	0.801563	0.817242
1673021455A	AfroAme	0.7867	0.786205	0.789194
1673021457A	AfroAme	0.987651	0.972765	0.956514
1673021459A	AfroAme	1.0414	1.02911	0.975586
1673021460A	AfroAme	0.837897	0.820296	0.839909
1673021462A	AfroAme	1.10511	1.1273	1.08147
1673021463A	AfroAme	1.02077	1.08243	1.07081
1673021466A	AfroAme	0.835845	0.841753	0.859289
1673021469A	AfroAme	1.69331	1.94184	1.76457
1673021475A	AfroAme	0.925584	0.924926	0.914411
1673021476A	AfroAme	1.08276	1.06658	1.07222
1673021480A	AfroAme	0.755563	0.73071	0.66092
1673021483A	AfroAme	1.09394	1.07694	1.12269
1673021484A	AfroAme	0.90232	0.877487	0.840256
1673021499A	AfroAme	1.1745	1.04454	1.08692
1673021500A	AfroAme	1.04606	0.959681	0.953928
1673021502A	AfroAme	0.827693	0.81396	0.83115
1673021504A	AfroAme	0.997068	1.16369	0.749712
1673021506A	AfroAme	0.811359	0.797953	0.82466
1673021513A	AfroAme	0.66469	0.661801	0.668601
1673021515A	AfroAme	0.989872	0.955484	0.954491
1673021521A	AfroAme	0.827551	0.825875	0.81849
1673021535A	AfroAme	0.788549	0.750501	0.73342
1673021540A	AfroAme	1.04462	1.03704	1.0285
1673021543A	AfroAme	0.891716	0.908838	0.868878
1673021545A	AfroAme	0.819696	0.793289	0.815611
1673021557A	AfroAme	0.844311	0.878378	0.832008
1673021558A	AfroAme	0.924198	0.862576	0.832817
1673021561A	AfroAme	0.787655	0.789987	0.790844
1673021566A	AfroAme	1.07185	0.988228	0.937011
1673021571A	AfroAme	0.959286	0.951994	0.941027
1673021588A	AfroAme	0.921432	0.941894	0.911153
1673021589A	AfroAme	0.880646	0.879322	0.933848
1673021591A	AfroAme	0.95179	0.97867	0.879462
1673021592A	AfroAme	0.8673	0.867175	0.877026
1673021597A	AfroAme	0.981307	0.99527	0.996223
1673047158A	AfroAme	1.13417	1.09203	1.02641
1673047193A	AfroAme	1.19655	1.11497	1.19522
1673047195A	AfroAme	0.885124	0.928582	0.916921
1673047320A	AfroAme	1.75921	1.7817	1.79041
1673047321A	AfroAme	0.78802	0.789321	0.782519
1673047375A	AfroAme	0.8381	0.866491	0.83791
1673047391A	AfroAme	0.803655	0.780231	0.779437
1673047572A	AfroAme	1.40968	1.61279	1.31559
1673047582A	AfroAme	0.910896	0.900134	0.872048
1714486010A	AfroAme	0.8487	0.860137	0.862635
1714486011A	AfroAme	1.22023	1.20002	1.17069
1714486012A	AfroAme	1.50095	1.65739	1.60801
1714486013A	AfroAme	0.957765	1.01702	0.994897
1714486019A	AfroAme	0.924152	0.93072	0.936698
1714486036A	AfroAme	1.12934	1.03391	1.0556
1714486045A	AfroAme	0.920774	0.889569	0.86854
1714486047A	AfroAme	1.25009	1.31388	1.19677
1714486048A	AfroAme	1.65256	1.67619	1.35957
1714486055A	AfroAme	1.44413	1.39856	1.41835
1714486058A	AfroAme	1.30091	1.22438	1.30678
1714486075A	AfroAme	1.75114	1.71485	1.62083
1714486079A	AfroAme	0.7793	0.770246	0.783531
1714486086A	AfroAme	0.781358	0.776431	0.787667
1714486088A	AfroAme	0.978541	1.05345	1.08529
1714486090A	AfroAme	0.978411	0.962015	0.948739
1714486091A	AfroAme	0.8504	0.870451	0.855123
1714486092A	AfroAme	2.26747	2.501	2.27778
1714486094A	AfroAme	1.00379	0.969864	0.970292
1714486099A	AfroAme	0.853732	0.829411	0.838755
1714486100A	AfroAme	0.917139	0.906676	0.926229
1714486123A	AfroAme	0.750325	0.759472	0.758803
1714486124A	AfroAme	0.943844	0.947011	0.917644
1714486128A	AfroAme	1.25623	1.28154	1.04568
1714486129A	AfroAme	0.971919	0.986976	0.965682
1714486130A	AfroAme	0.706785	0.774246	0.79543
1714486131A	AfroAme	0.704629	0.750811	0.739603
1714486137A	AfroAme	0.830409	0.826736	0.881151
1714486139A	AfroAme	1.12067	1.14907	1.12557
1714486144A	AfroAme	0.909732	0.912681	0.902365
1714486145A	AfroAme	0.883086	0.837441	0.837289
1714486148A	AfroAme	1.07615	1.05492	1.0285
1714486154A	AfroAme	0.7492	0.767131	0.758968
1714486171A	AfroAme	1.13488	1.09281	1.11775
1714486172A	AfroAme	0.866755	0.850395	0.865975
1714486193A	AfroAme	0.831481	0.83068	0.831463
1714486227A	AfroAme	0.832469	0.848207	0.835968
1714486250A	AfroAme	1.10983	1.06447	1.08982
1714486264A	AfroAme	0.865659	0.84435	0.878608
1714486283A	AfroAme	0.931892	0.916718	0.940203
1714486287A	AfroAme	1.3394	1.32419	1.18733
1714486309A	AfroAme	0.890061	0.866745	0.872398
1714486320A	AfroAme	0.918228	0.817408	0.844685
1714486322A	AfroAme	0.877705	0.826559	0.851426
1714486330A	AfroAme	0.53813	0.536054	0.516283
1714486331A	AfroAme	1.05704	1.06867	1.0404
1714486457A	AfroAme	1.25414	1.23292	1.35
1714486479A	AfroAme	0.8796	0.868586	0.879158
1714486480A	AfroAme	1.3699	1.4943	1.46051
1727720006A	AfroAme	0.865867	0.836514	0.807399
1727720044A	AfroAme	1.06908	1.06515	1.02265
1727720046A	AfroAme	1.37248	1.44853	1.38433
1727720052A	AfroAme	0.85726	0.845147	0.845399
1727720068A	AfroAme	0.945747	0.952255	0.970095
1727720077A	AfroAme	0.972706	0.988635	0.917447
1727720096A	AfroAme	1.10166	1.11264	1.1272
1727720099A	AfroAme	0.8696	0.884307	0.876165
1727720105A	AfroAme	1.16861	1.55605	1.19782
1727720113A	AfroAme	0.898034	0.884756	0.903513
1727720116A	AfroAme	1.08301	1.04097	1.08026
1727720117A	AfroAme	1.89827	1.58457	1.44061
1727720126A	AfroAme	0.7711	0.745298	0.778752
1727720137A	AfroAme	1.04323	1.06973	1.0061
1727720141A	AfroAme	1.18665	1.18053	1.09398
1727720179A	AfroAme	0.934604	0.887092	0.896229
1727720199A	AfroAme	0.955969	0.883917	0.902239
1727720207A	AfroAme	1.11479	0.971815	1.00698
1727720216A	AfroAme	1.09712	1.10717	1.08614
1727720220A	AfroAme	0.903849	0.930653	0.921739
1727720221A	AfroAme	0.4145	0.421297	0.432312
1727720230A	AfroAme	0.972828	0.97713	0.971981
1727720245A	AfroAme	1.10156	1.06928	1.06532
1727720254A	AfroAme	1.03079	1.03837	1.05991
1727720259A	AfroAme	1.32307	1.2823	1.3633
1727720264A	AfroAme	0.980652	0.90494	0.905697
1727720293A	AfroAme	0.864445	0.909598	0.834621
1727720294A	AfroAme	0.782925	0.775698	0.808436
1727720317A	AfroAme	0.975433	0.968538	0.95195
1727720350A	AfroAme	0.860958	0.845599	0.870739
1727720352A	AfroAme	1.12487	1.20672	0.958043
1727720354A	AfroAme	0.8739	0.87816	0.897645
1727720357A	AfroAme	0.813922	0.845688	0.804193
1727720362A	AfroAme	0.917999	0.930476	0.856931
1727720378A	AfroAme	0.799822	0.782819	0.781744
1727720423A	AfroAme	0.986588	0.986229	0.958351
1727720436A	AfroAme	0.944987	0.948101	0.973205
1727720461A	AfroAme	0.847238	0.876387	0.805925
1727720514A	AfroAme	0.939386	0.974942	0.934224
1727720564A	AfroAme	0.972101	0.994039	1.00281
1727720583A	AfroAme	0.749825	0.741771	0.74795
1729987258A	AfroAme	0.847435	0.911313	0.848667
1729987271A	AfroAme	1.25	1.23299	1.19594
1729987273A	AfroAme	0.862232	0.871799	0.860993
1729987309A	AfroAme	0.757882	0.768862	0.734941
1729987322A	AfroAme	1.0704	0.998126	1.04366
1729987323A	AfroAme	1.059	1.07118	1.02227
1729987326A	AfroAme	0.841532	0.816426	0.835758
1729987332A	AfroAme	1.04163	1.09155	1.07512
1729987360A	AfroAme	0.897503	0.994729	0.942072
1729987374A	AfroAme	1.57531	1.49562	1.2959
1729987378A	AfroAme	1.13286	1.10928	1.08726
1729987402A	AfroAme	0.890284	0.826847	0.808657
1729987428A	AfroAme	0.879248	0.870429	0.906376
1729987438A	AfroAme	1.14201	1.31914	1.02483
1729987443A	AfroAme	1.13635	1.1718	1.0416
1729987448A	AfroAme	0.862888	0.835132	0.847812
1729987457A	AfroAme	0.866194	0.858961	0.893208
1729987482A	AfroAme	1.08639	1.01945	1.07264
1729987483A	AfroAme	0.928464	0.947072	0.820315
1729987490A	AfroAme	1.19627	1.26807	1.17182
1729987498A	AfroAme	0.749695	0.735473	0.74623
1729987499A	AfroAme	0.857794	0.861814	0.906738
1729987502A	AfroAme	0.902836	0.892659	0.897742
1729987532A	AfroAme	0.883351	0.862405	0.870319
1729987537A	AfroAme	0.960998	0.9866	0.932393
1729987551A	AfroAme	0.771512	0.771283	0.809034
1729987564A	AfroAme	0.886385	0.876923	0.88097
1729987597A	AfroAme	0.998228	0.949912	0.935056
1736440033A	AfroAme	1.19298	1.11831	1.03493
1736440055A	AfroAme	1.10481	1.06519	1.02446
1736440056A	AfroAme	0.897925	0.904201	0.907286
1736440059A	AfroAme	1.16226	1.21871	1.21155
1736440068A	AfroAme	0.816447	0.834516	0.811817
1736440092A	AfroAme	0.875323	0.849683	0.874501
1736440106A	AfroAme	1.32286	1.35574	1.1416
1736440109A	AfroAme	0.891045	0.868319	0.875242
1736440110A	AfroAme	0.8727	0.885742	0.882172
1736440112A	AfroAme	1.05812	1.15037	1.06364
1736440123A	AfroAme	0.782072	0.786962	0.801583
1736440127A	AfroAme	0.8325	0.853239	0.854518
1736440178A	AfroAme	0.971392	0.915563	0.901675
1736440190A	AfroAme	0.88955	0.885224	0.885048
1736440191A	AfroAme	0.937959	0.930714	0.918873
1736440238A	AfroAme	0.872033	0.832151	0.818559
1736440247A	AfroAme	0.893582	0.893168	0.900058
1736440248A	AfroAme	1.03701	1.00475	0.993573
1736440275A	AfroAme	0.823218	0.814629	0.798694
1736440347A	AfroAme	0.7985	0.820958	0.812155
1736440378A	AfroAme	0.83595	0.79439	0.770643
1736440379A	AfroAme	0.718457	0.750018	0.744955
1736440455A	AfroAme	0.939378	0.906049	0.964981
1736440467A	AfroAme	0.973396	0.935148	0.935654
1736440468A	AfroAme	0.8852	0.896845	0.908753
1736440500A	AfroAme	0.848136	0.834499	0.850167
1736440530A	AfroAme	1.11348	1.06786	1.10646
1739501002A	AfroAme	1.21171	1.10948	1.15557
1739501022A	AfroAme	0.876995	0.866706	0.855672
1739501024A	AfroAme	0.879808	0.894613	0.923677
1739501042A	AfroAme	1.01981	1.04163	1.05941
1739501057A	AfroAme	1.11901	1.0647	1.10707
1739501073A	AfroAme	0.774527	0.79281	0.783088
1739501124A	AfroAme	1.09503	1.05607	1.0928
1739501138A	AfroAme	0.768413	0.749387	0.781955
1739501139A	AfroAme	0.945922	0.923957	0.926862
1739501143A	AfroAme	0.885429	0.918898	0.899965
1739501178A	AfroAme	0.931552	0.928584	0.925917
1739501180A	AfroAme	0.782679	0.769385	0.800482
1739501182A	AfroAme	1.10794	1.13297	1.06713
1739501196A	AfroAme	0.902166	0.88052	0.881558
1739501205A	AfroAme	1.04666	1.07389	0.979641
1739501212A	AfroAme	1.02281	0.91788	0.944871
1739501216A	AfroAme	0.847904	0.847606	0.818065
1739501221A	AfroAme	0.947347	0.946619	0.944257
1739501237A	AfroAme	0.972791	0.978296	1.00784
1739501249A	AfroAme	0.829175	0.777165	0.790565
1739501253A	AfroAme	0.899032	0.85316	0.854254
1739501265A	AfroAme	0.855498	0.85407	0.847741
1739501269A	AfroAme	0.993677	1.00412	0.987879
1739501296A	AfroAme	0.8519	0.845477	0.87054
1739501305A	AfroAme	0.94657	0.95925	1.00161
1739501312A	AfroAme	1.08085	1.09148	1.09655
1739501315A	AfroAme	1.79726	1.70962	1.65481
1739501319A	AfroAme	1.3492	1.30773	1.10278
1739501333A	AfroAme	0.8861	0.891427	0.888711
1739501355A	AfroAme	1.01763	1.00994	1.02589
1739501363A	AfroAme	1.28587	1.50373	1.34813
1739501372A	AfroAme	0.948048	0.971255	0.926355
1739501389A	AfroAme	0.907576	0.949687	0.886124
1739501392A	AfroAme	1.07831	1.06483	1.06935
1739501396A	AfroAme	0.971057	1.00016	1.00779
1739501401A	AfroAme	1.12523	1.14871	1.13692
1739501408A	AfroAme	1.28069	1.21433	1.23393
1739501410A	AfroAme	1.12356	1.04099	1.01809
1739501412A	AfroAme	0.939187	0.996873	0.983995
1739501416A	AfroAme	0.958552	0.918981	0.895267
1739501427A	AfroAme	0.945247	0.908458	0.807951
1739501429A	AfroAme	1.04547	1.08693	1.12792
1739501434A	AfroAme	0.8264	0.829545	0.833474
1739501438A	AfroAme	0.808074	0.772733	0.760002
1739501450A	AfroAme	1.21902	1.18722	1.16971
1739501459A	AfroAme	1.04026	0.999228	1.02238
1739501460A	AfroAme	0.7052	0.716894	0.722641
1739501491A	AfroAme	0.792884	0.78437	0.793934
1739501499A	AfroAme	1.25064	1.24219	1.37084
1739501501A	AfroAme	0.8458	0.873176	0.866403
1739501503A	AfroAme	1.03063	1.0774	1.02538
1739501511A	AfroAme	0.786582	0.806109	0.81203
1739501515A	AfroAme	0.915539	0.950585	0.884165
1739501518A	AfroAme	0.916657	0.886059	0.927389
1739501521A	AfroAme	0.890784	0.923307	0.902396
1739501524A	AfroAme	0.999885	0.999397	1.022
1739501532A	AfroAme	0.896788	0.915397	0.905698
1739501534A	AfroAme	0.803003	0.80307	0.814213
1739501551A	AfroAme	1.03461	0.994355	0.995112
1739501557A	AfroAme	1.07738	1.03173	1.04111
1739501562A	AfroAme	0.936307	0.880654	0.882046
1739501568A	AfroAme	0.929218	0.990508	0.898903
1739501592A	AfroAme	0.758797	0.747465	0.747593
1740094006A	AfroAme	1.07113	1.01125	0.917705
1740094010A	AfroAme	1.19729	1.20456	1.3104
1740094035A	AfroAme	0.917159	0.889291	0.852751
1740094044A	AfroAme	0.902225	0.891049	0.858814
1740094049A	AfroAme	0.922692	0.949722	0.936294
1740094051A	AfroAme	0.435305	0.412901	0.449381
1740094062A	AfroAme	1.05775	1.00598	1.00693
1740094063A	AfroAme	0.946674	0.933002	0.912876
1740094068A	AfroAme	0.637652	0.590258	0.578468
1740094069A	AfroAme	0.963816	0.928168	0.878448
1740094070A	AfroAme	0.900394	0.898049	0.877871
1740094072A	AfroAme	1.05839	1.03187	1.03843
1740094073A	AfroAme	1.05188	1.03164	1.04214
1740094079A	AfroAme	1.09001	1.0674	1.0796
1740094110A	AfroAme	0.852871	0.913005	0.826596
1740094135A	AfroAme	0.986512	0.959239	0.954453
1740094158A	AfroAme	0.995434	0.995062	1.04384
1740094182A	AfroAme	0.9848	0.992207	0.999628
1740094350A	AfroAme	0.893775	0.929821	0.963981
1740094373A	AfroAme	0.965769	0.952778	0.961168
1740094462A	AfroAme	0.842294	0.840125	0.838221
1740094474A	AfroAme	0.987434	1.02158	1.00425
1740094478A	AfroAme	0.934929	0.951646	0.960019
1740094482A	AfroAme	0.998055	1.02972	1.0272
1740094487A	AfroAme	0.99119	0.993975	0.976724
1740094491A	AfroAme	1.07905	1.02539	0.925862
1740094492A	AfroAme	0.94442	0.95164	0.948849
1740094493A	AfroAme	0.930744	0.947002	0.943935
1740094512A	AfroAme	1.0059	1.01839	1.00126
1740094514A	AfroAme	0.860484	0.835028	0.842812
1740094529A	AfroAme	0.868816	0.840057	0.87039
1740094533A	AfroAme	0.882157	0.832995	0.818979
1740094537A	AfroAme	1.43119	1.31219	1.23382
1740094538A	AfroAme	0.973782	0.961321	0.951276
1740094545A	AfroAme	0.773091	0.76926	0.776207
1740094564A	AfroAme	0.806015	0.773956	0.772627
1740094567A	AfroAme	0.804007	0.795396	0.782351
1740094599A	AfroAme	1.0396	1.0143	1.04306
1743164002A	AfroAme	0.792498	0.820379	0.785203
1743164009A	AfroAme	0.919594	0.914135	0.931328
1743164010A	AfroAme	0.966831	0.941621	0.947133
1743164018A	AfroAme	0.997888	0.977809	0.938899
1743164019A	AfroAme	0.987702	1.04846	0.993737
1743164021A	AfroAme	0.848031	0.837927	0.826284
1743164029A	AfroAme	0.815161	0.805987	0.80556
1743164034A	AfroAme	1.31664	1.20344	1.2117
1743164041A	AfroAme	1.27708	1.37815	1.295
1743164042A	AfroAme	0.884636	0.883902	0.839293
1743164048A	AfroAme	1.02622	1.01443	1.04688
1743164050A	AfroAme	0.911732	0.91891	0.931869
1743164072A	AfroAme	0.842548	0.815083	0.831999
1743164073A	AfroAme	0.897253	0.887381	0.914393
1743164076A	AfroAme	0.87814	0.891636	0.884953
1743164079A	AfroAme	0.867219	0.84649	0.868993
1743164082A	AfroAme	0.931821	0.891154	0.846287
1743164088A	AfroAme	0.828151	0.798162	0.801548
1743164095A	AfroAme	1.50201	1.44337	1.48041
1743164099A	AfroAme	0.981655	0.991263	0.948543
1743164120A	AfroAme	1.03301	1.02357	0.994299
1743164130A	AfroAme	0.907424	0.899578	0.918873
1743164131A	AfroAme	1.0111	1.03131	1.02685
1743164132A	AfroAme	0.772421	0.82269	0.807164
1743164134A	AfroAme	0.821542	0.830114	0.838111
1743164148A	AfroAme	0.869411	0.815791	0.791678
1743164151A	AfroAme	0.916452	0.909341	0.879572
1743164153A	AfroAme	1.03181	1.01254	0.989064
1743164155A	AfroAme	0.873996	0.866688	0.823604
1743164161A	AfroAme	1.1321	1.11627	1.16925
1743164169A	AfroAme	0.875194	0.860603	0.848901
1743164172A	AfroAme	0.932545	0.924692	0.910932
1743164180A	AfroAme	0.7911	0.796608	0.804733
1743164186A	AfroAme	0.797134	0.786437	0.780727
1743164203A	AfroAme	1.29007	1.35917	1.29937
1743164205A	AfroAme	0.970354	0.970017	0.974385
1743164211A	AfroAme	0.872388	0.873905	0.865449
1743164214A	AfroAme	0.991486	0.980925	0.994625
1743164218A	AfroAme	0.902773	0.863999	0.880748
1743164224A	AfroAme	0.8296	0.837837	0.827227
1743164233A	AfroAme	0.820536	0.816663	0.818478
1743164234A	AfroAme	0.980214	0.99443	0.943808
1743164239A	AfroAme	1.13657	1.12524	1.08888
1743164248A	AfroAme	0.971578	0.942966	0.991253
1743164249A	AfroAme	0.972364	0.958389	0.997492
1743164259A	AfroAme	1.19377	1.27825	1.38461
1743164260A	AfroAme	1.18407	1.15946	1.16857
1743164261A	AfroAme	0.882384	0.892042	0.874172
1743164262A	AfroAme	0.651022	0.649431	0.629513
1743164283A	AfroAme	0.868012	0.88755	0.860826
1743164285A	AfroAme	1.74412	1.89664	1.77037
1745101028A	AfroAme	1.76203	1.81394	1.91391
1745101035A	AfroAme	0.885407	0.915723	0.874346
1745101040A	AfroAme	0.868206	0.88147	0.859487
1745101056A	AfroAme	1.15098	1.19426	1.17748
1745101122A	AfroAme	0.795244	0.781265	0.77901
1745101123A	AfroAme	0.9843	0.985274	0.988777
1745101124A	AfroAme	0.89771	0.88723	0.841129
1745101163A	AfroAme	1.1909	1.22699	1.25105
1745101165A	AfroAme	1.05963	1.09399	0.974982
1745101170A	AfroAme	0.871546	0.844737	0.870894
1745101172A	AfroAme	0.992364	0.997765	0.995531
1745101176A	AfroAme	1.24359	1.12333	1.06618
1745101197A	AfroAme	1.42857	1.56682	1.19368
1745101216A	AfroAme	1.02728	0.971561	0.908907
1745101217A	AfroAme	0.8513	0.853916	0.864433
1745101218A	AfroAme	0.881603	0.863313	0.825533
1745101219A	AfroAme	0.92105	0.881643	0.915779
1745101223A	AfroAme	1.03463	1.03756	0.999323
1745101224A	AfroAme	1.04613	1.04678	1.05259
1745101225A	AfroAme	1.04256	1.0871	1.00077
1745101226A	AfroAme	0.997866	0.985031	0.949069
1745101229A	AfroAme	1.00291	0.999857	0.993997
1745101231A	AfroAme	0.792882	0.793125	0.765527
1745101238A	AfroAme	0.990914	1.04727	0.970141
1745101239A	AfroAme	0.984053	0.999463	1.01803
1745101240A	AfroAme	0.863986	0.891553	0.861288
1745101241A	AfroAme	0.924272	0.890873	0.894877
1745101242A	AfroAme	0.930443	0.932544	0.941579
1745101244A	AfroAme	0.786695	0.784477	0.778658
1745101257A	AfroAme	0.883128	0.873881	0.853489
1745101307A	AfroAme	1.05785	1.03303	0.956586
1745101309A	AfroAme	1.11262	1.18626	1.13418
1745101311A	AfroAme	0.923207	0.903551	0.887267
1745101318A	AfroAme	0.68845	0.719266	0.694602
1745101325A	AfroAme	1.54021	1.61959	1.55262
1745101331A	AfroAme	1.19863	1.20869	1.22172
1745101334A	AfroAme	0.935373	1.00704	1.01123
1745101342A	AfroAme	1.21452	1.27924	1.24267
1745101344A	AfroAme	0.9996	0.99964	1.00559
1745101351A	AfroAme	1.13314	1.12242	1.06554
1745101358A	AfroAme	0.801535	0.784289	0.783079
1745101361A	AfroAme	0.8564	0.848082	0.855879
1745101366A	AfroAme	0.8442	0.837662	0.889964
1745101385A	AfroAme	0.940466	0.914984	0.926982
1745101390A	AfroAme	0.904189	0.864905	0.868275
1745101392A	AfroAme	1.37694	1.38296	1.36235
1745101395A	AfroAme	0.892935	0.851537	0.820746
1745101422A	AfroAme	0.989764	0.975129	0.985633
1745101424A	AfroAme	1.19493	1.18467	1.12146
1745101425A	AfroAme	0.805651	0.802961	0.814473
1745101428A	AfroAme	1.36386	1.26007	1.24782
1745101438A	AfroAme	1.08003	1.0649	1.08794
1745101441A	AfroAme	1.06363	1.03653	1.01662
1745101475A	AfroAme	1.52189	1.54191	1.61522
1745101487A	AfroAme	0.706937	0.719188	0.688854
1745101488A	AfroAme	0.942805	0.955175	0.908503
1745101492A	AfroAme	0.800552	0.796928	0.805588
1745101495A	AfroAme	0.76684	0.761467	0.764692
1745101512A	AfroAme	1.45311	1.24378	1.39322
1745101515A	AfroAme	0.851821	0.919631	0.79332
1745101578A	AfroAme	1.02297	1.03817	1.01055
1745101579A	AfroAme	0.627513	0.623494	0.635017
1745101580A	AfroAme	0.9885	0.995913	0.994582
1745101581A	AfroAme	1.11342	1.08351	1.05417
1745101582A	AfroAme	0.990781	1.02517	1.05667
1745101591A	AfroAme	0.845093	0.847908	0.864814
1749718016A	AfroAme	0.94195	0.947019	0.914708
1749718043A	AfroAme	0.952325	0.949481	0.902127
1749718045A	AfroAme	0.879862	0.869547	0.87642
1749718047A	AfroAme	0.836104	0.804882	0.769449
1749718111A	AfroAme	1.04731	1.0347	1.0083
1749718123A	AfroAme	0.949943	0.937077	0.950179
1749718126A	AfroAme	0.910409	0.919456	0.938728
1749718141A	AfroAme	0.9352	0.946819	0.957562
1749718462A	AfroAme	1.01055	0.992664	1.02115
1749718491A	AfroAme	1.05603	1.01084	1.05964
1749718565A	AfroAme	0.926464	0.915313	0.90553
1749726019A	AfroAme	0.873794	0.875	0.903222
1749726023A	AfroAme	0.910097	0.870218	0.917844
1749726024A	AfroAme	0.888866	0.853255	0.866578
1749726025A	AfroAme	0.880114	0.869087	0.855653
1749726026A	AfroAme	0.897805	0.873749	0.896399
1749726033A	AfroAme	0.863826	0.869002	0.874987
1749726037A	AfroAme	1.00292	0.974946	0.962584
1749726050A	AfroAme	1.54695	1.54761	1.52278
1749726051A	AfroAme	1.24679	1.21426	1.13446
1749726058A	AfroAme	0.8616	0.870377	0.889923
1749726096A	AfroAme	0.874448	0.856887	0.907363
1749726099A	AfroAme	1.06221	1.02711	1.05162
1749726126A	AfroAme	0.93478	0.918602	0.949835
1749726165A	AfroAme	0.983875	1.01021	0.971349
1749726242A	AfroAme	0.805426	0.806232	0.817378
1749734107A	AfroAme	0.867587	0.866382	0.838743
1749734136A	AfroAme	1.06766	1.02159	1.02078
1749734137A	AfroAme	0.915796	0.924337	0.918097
1749734174A	AfroAme	0.794476	0.757099	0.788137
1749734180A	AfroAme	1.0351	0.993523	0.947774
1749734237A	AfroAme	0.8797	0.888278	0.882599
1749734271A	AfroAme	0.880563	0.87552	0.857482
1749734281A	AfroAme	1.17441	1.21568	1.1687
1749734309A	AfroAme	1.14792	1.16992	1.05081
1749734484A	AfroAme	0.86189	0.864022	0.858604
1749734573A	AfroAme	1.40806	1.39363	1.2564
1759502540A	AfroAme	0.93319	1.22723	0.997165
1759529092A	AfroAme	1.13974	1.15253	1.16186
1759529135A	AfroAme	0.816194	0.811139	0.827817
1759529166A	AfroAme	0.954571	0.964843	0.919003
1759529208A	AfroAme	1	0.999614	0.995011
1759529216A	AfroAme	0.920796	0.909004	0.917752
1759529226A	AfroAme	0.907739	0.914232	0.935074
1759529241A	AfroAme	0.840019	0.823339	0.935668
1759529269A	AfroAme	0.685371	0.696434	0.677584
1759529284A	AfroAme	0.8592	0.855492	0.863094
1759529290A	AfroAme	0.986019	0.99974	0.991507
1759529334A	AfroAme	1.29156	1.26628	1.30753
1759529341A	AfroAme	0.862276	0.855275	0.826707
1759529347A	AfroAme	0.868842	0.884696	0.885238
1759529349A	AfroAme	1.44171	1.46966	1.49268
1759529447A	AfroAme	0.861874	0.864945	0.871479
1759529465A	AfroAme	0.884903	0.862511	0.865418
1759529532A	AfroAme	0.890719	0.901936	0.917794
1759529597A	AfroAme	0.930133	0.880897	0.874726
1759537026A	AfroAme	1.27423	1.26704	1.27092
1759537034A	AfroAme	1.6922	1.8701	1.67991
1759537084A	AfroAme	1.00357	0.989966	0.987091
1759537118A	AfroAme	0.8773	0.878425	0.886945
1759537125A	AfroAme	0.8566	0.879586	0.859444
1759537126A	AfroAme	0.985398	0.813986	0.840859
1759537136A	AfroAme	1.84821	1.76805	1.67343
1759537163A	AfroAme	0.755797	0.734148	0.746559
1759537209A	AfroAme	0.998262	0.940572	0.934999
1759537213A	AfroAme	1.26422	1.17517	1.18985
1759537221A	AfroAme	0.844657	0.83279	0.847119
1759537223A	AfroAme	0.7865	0.804782	0.800383
1759537242A	AfroAme	0.865878	0.849341	0.848643
1759537243A	AfroAme	0.771727	0.801363	0.781519
1759537259A	AfroAme	0.929474	0.957318	0.877401
1759537379A	AfroAme	1.40588	1.5624	1.4481
1759537398A	AfroAme	0.949056	0.929376	0.934233
1759537446A	AfroAme	2.17887	2.46505	2.59616
1759537552A	AfroAme	0.98778	0.940357	0.925444
1759537595A	AfroAme	1.61662	1.60292	1.66869
1759537598A	AfroAme	0.848862	0.840498	0.839448
1759537600A	AfroAme	0.983707	0.926429	0.936471
1759545387A	AfroAme	1.05566	1.06317	1.1067
1759545401A	AfroAme	0.87288	0.833132	0.855309
1759545402A	AfroAme	1.06316	1.05257	1.04772
1765241098A	AfroAme	0.77973	0.788655	0.776072
1765241118A	AfroAme	0.945586	0.907455	0.899445
1765241521A	AfroAme	0.7358	0.733204	0.749659
1765259019A	AfroAme	1.32244	1.34663	1.26646
1765259021A	AfroAme	1.39481	1.3477	1.21724
1765259191A	AfroAme	1.34323	1.36053	1.3351
1765259197A	AfroAme	0.966971	0.900658	0.914219
1765259200A	AfroAme	1.11649	1.09953	1.05572
1765259208A	AfroAme	1.20767	1.11931	1.082
1765259221A	AfroAme	0.895051	0.88285	0.869539
1767676063A	AfroAme	1.26034	1.46129	1.2234
1767676103A	AfroAme	0.774333	0.723209	0.649381
1767676112A	AfroAme	0.883784	0.872243	0.884156
1767676273A	AfroAme	1.39758	1.36666	1.37594
1767676287A	AfroAme	1.19696	1.22188	1.16264
1767676300A	AfroAme	1.18143	1.21391	1.18189
1767676315A	AfroAme	0.819973	0.823221	0.830977
1767676317A	AfroAme	1.09125	1.06295	0.990969
1767676318A	AfroAme	0.876101	0.880337	0.862303
1767676347A	AfroAme	0.858393	0.86133	0.863214
1767676419A	AfroAme	0.858114	0.877615	0.866599
1767676434A	AfroAme	1.27213	1.30549	1.26988
1767676443A	AfroAme	0.867155	0.855672	0.764717
1767676460A	AfroAme	1.03889	1.00566	1.04618
1767676470A	AfroAme	0.899704	0.897545	0.928472
1767676516A	AfroAme	0.79286	0.768952	0.792838
1767676519A	AfroAme	0.94357	0.923749	0.923127
1767676524A	AfroAme	0.791843	0.771757	0.786605
1767676558A	AfroAme	0.872085	0.883196	0.876186
1767676561A	AfroAme	0.772343	0.737751	0.760106
1767676562A	AfroAme	0.760963	0.773921	0.769275
1767676584A	AfroAme	0.927611	0.975835	0.889977
1767684019A	AfroAme	1.15422	1.09477	1.06008
1767684052A	AfroAme	0.929552	0.895866	0.90558
1767684142A	AfroAme	0.845797	0.820845	0.799775
1767684144A	AfroAme	0.83984	0.819875	0.803892
1767684260A	AfroAme	0.914164	0.906397	0.914202
1767684267A	AfroAme	1.15556	1.11219	1.05967
1767684366A	AfroAme	0.849664	0.838396	0.696244
1767684440A	AfroAme	0.94527	0.90561	0.879061
1767684468A	AfroAme	1.10482	1.02728	1.0598
1767684483A	AfroAme	0.923207	0.911497	0.891468
1767684524A	AfroAme	0.923288	0.896692	0.883538
1767684563A	AfroAme	1.05377	1.04399	1.00207
1767684565A	AfroAme	0.904361	0.895754	0.896642
1773195147A	AfroAme	1.37763	1.32487	1.47995
1773195197A	AfroAme	0.883168	0.883755	0.847854
1773195198A	AfroAme	1.19444	1.15411	1.2917
1773195201A	AfroAme	0.771076	0.774033	0.772794
1773195203A	AfroAme	1.32324	1.27829	1.43804
1773195222A	AfroAme	0.923815	0.882096	0.897619
1773195232A	AfroAme	0.876917	0.849279	0.881049
1773195240A	AfroAme	0.878234	0.850912	0.845976
1773195244A	AfroAme	0.849438	0.831323	0.824777
1773195248A	AfroAme	0.977719	0.974148	0.977875
1773195251A	AfroAme	1.2464	1.308	1.20351
1773195292A	AfroAme	0.872708	0.850776	0.879393
1773195294A	AfroAme	0.8078	0.805871	0.813548
1773195365A	AfroAme	0.8266	0.831125	0.833492
1773195366A	AfroAme	1.01479	0.987816	0.977798
1773195380A	AfroAme	0.893138	0.84658	0.887182
1773195381A	AfroAme	0.981916	0.966531	1.02033
1773195389A	AfroAme	1.44874	1.34198	1.4879
1773195396A	AfroAme	1.27145	1.34277	1.34517
1773195420A	AfroAme	0.934569	0.914586	0.917865
1773195462A	AfroAme	0.960987	0.956493	0.96074
1773195495A	AfroAme	1.10059	1.04834	0.988904
1773195545A	AfroAme	0.876769	0.877289	0.85801
1773195549A	AfroAme	0.99151	0.978872	1.01726
1773195555A	AfroAme	0.864165	0.838361	0.846731
1773195556A	AfroAme	0.939331	0.927657	0.933644
1773195557A	AfroAme	1.42579	1.49182	1.45582
1773195558A	AfroAme	0.933642	0.949907	0.865883
1773195564A	AfroAme	0.853923	0.848822	0.840112
1773195566A	AfroAme	0.911915	0.874986	0.880428
1773195570A	AfroAme	0.979111	0.990073	0.953782
1773195580A	AfroAme	0.809869	0.795042	0.791851
1773195582A	AfroAme	1.06158	0.991897	0.996567
1773195590A	AfroAme	0.923449	0.894787	0.919163
1780846025A	AfroAme	0.8389	0.829432	0.840865
1780846044A	AfroAme	1.00733	1.03074	1.02621
1780846045A	AfroAme	0.873844	0.883978	0.843307
1780846093A	AfroAme	1.02971	1.0106	0.920116
1780846105A	AfroAme	0.828145	0.85016	0.834776
1780846131A	AfroAme	0.907609	0.927692	0.929404
1780846170A	AfroAme	1.03317	1.1297	1.05592
1780846249A	AfroAme	0.917384	0.870367	0.929766
1780846284A	AfroAme	0.982251	0.93448	0.926416
1780846328A	AfroAme	2.6292	2.30881	2.04042
1780846332A	AfroAme	0.968275	0.966979	0.978234
1780846455A	AfroAme	0.917035	0.893326	0.899893
1780846457A	AfroAme	0.885795	0.895353	0.833687
1780846479A	AfroAme	0.984115	0.924662	0.906868
1780846480A	AfroAme	0.889456	0.866744	0.878647
1780846481A	AfroAme	1.02803	0.981821	1.00161
1780846518A	AfroAme	1.08296	1.11888	1.08033
1780846534A	AfroAme	0.8869	0.919476	0.929072
1782690008A	AfroAme	0.952782	0.957444	0.861062
1782690033A	AfroAme	0.852317	0.833151	0.843667
1782690039A	AfroAme	1.38709	1.32105	1.35366
1782690073A	AfroAme	0.860304	0.842759	0.842809
1782690074A	AfroAme	0.964159	0.944389	0.893489
1782690113A	AfroAme	0.840815	0.571706	0.826629
1782690130A	AfroAme	0.833693	0.810703	0.822037
1782690138A	AfroAme	0.84715	0.819153	0.832952
1782690187A	AfroAme	0.885414	0.879263	0.84882
1782690214A	AfroAme	0.976336	0.97551	0.934563
1782690215A	AfroAme	1.02263	1.04636	1.08479
1782690273A	AfroAme	1.05956	1.02453	0.991233
1782690303A	AfroAme	1.27334	1.436	1.38712
1782690313A	AfroAme	0.792934	0.806618	0.802111
1782690331A	AfroAme	0.98963	0.960711	0.921863
1782690335A	AfroAme	0.942592	0.928813	0.914985
1782690360A	AfroAme	0.960397	0.953947	0.886484
1782690366A	AfroAme	0.895957	0.867368	0.895002
1782690369A	AfroAme	0.970913	0.951612	0.916487
1782690445A	AfroAme	1.34447	1.29796	1.27769
1782690446A	AfroAme	0.975693	1.00724	1.02788
1782690466A	AfroAme	0.97034	0.924123	0.911877
1782690469A	AfroAme	1.15188	1.14458	1.11273
1782690585A	AfroAme	0.946752	0.92642	0.924086
1782690589A	AfroAme	1.19649	1.16068	1.05202
1788477007A	AfroAme	0.937396	0.935683	0.972664
1788477023A	AfroAme	1.04973	1.05245	0.962461
1788477040A	AfroAme	0.990254	1.00152	1.01869
1788477052A	AfroAme	1.3859	1.52313	1.43043
1788477054A	AfroAme	0.969503	0.899421	0.896807
1788477101A	AfroAme	0.860755	0.842532	0.837007
1788477128A	AfroAme	0.844401	0.822583	0.807354
1788477260A	AfroAme	0.892885	0.570628	0.760237
1788477283A	AfroAme	0.781511	0.763329	0.814928
1788477288A	AfroAme	0.805707	0.775841	0.78293
1791043014A	AfroAme	0.905913	0.877929	0.855128
1791043039A	AfroAme	0.8731	0.862944	0.884884
1791043041A	AfroAme	1.00883	1.01508	0.980155
1791043043A	AfroAme	0.94131	0.948087	0.975131
1791043065A	AfroAme	0.839614	0.909939	0.835172
1791043153A	AfroAme	1.03923	1.00728	1.01042
1791043186A	AfroAme	0.934902	0.94747	0.918963
1791043188A	AfroAme	1.01543	0.999832	1.00731
1791043199A	AfroAme	0.875797	0.888832	0.889225
1791043201A	AfroAme	0.9263	0.930281	0.934255
1791043211A	AfroAme	0.901453	0.896073	0.895763
1791043263A	AfroAme	1.01332	1.03516	1.02895
1791043289A	AfroAme	1.01048	0.982891	0.903686
1791043308A	AfroAme	1.19085	1.17364	1.19257
1792927066A	AfroAme	0.819465	0.825328	0.784763
1792927103A	AfroAme	0.943333	0.944554	0.950498
1793031001A	AfroAme	1.22403	1.29025	1.29581
1793031004A	AfroAme	0.892	0.896348	0.901765
1793031026A	AfroAme	1.048	1.04442	0.97426
1793031027A	AfroAme	0.967426	0.973317	0.969942
1793031030A	AfroAme	1.14161	1.11291	1.18651
1793031031A	AfroAme	0.719178	0.725999	0.717956
1793031035A	AfroAme	0.927097	0.915094	0.95528
1793031037A	AfroAme	0.900071	0.897802	0.906368
1793031044A	AfroAme	0.950695	0.973158	0.941018
1793031045A	AfroAme	0.941424	0.927937	0.885855
1793031063A	AfroAme	0.8459	0.853554	0.864288
1793031079A	AfroAme	1.38345	1.46593	1.46851
1793031088A	AfroAme	1.28958	1.09681	1.16695
1793031091A	AfroAme	1.08705	1.01936	1.04395
1793031093A	AfroAme	1.02659	1.05665	0.991183
1793031111A	AfroAme	0.8649	0.873395	0.86876
1793031129A	AfroAme	0.879495	0.859526	0.834359
1793031144A	AfroAme	0.921948	0.877269	0.904651
1793031158A	AfroAme	1.12466	1.05501	1.01529
1793031162A	AfroAme	2.00071	2.07221	2.0773
1793031168A	AfroAme	1.49648	1.42259	1.40124
1793031206A	AfroAme	0.925802	0.925038	0.914022
1793031217A	AfroAme	0.919731	0.922712	0.922472
1793031232A	AfroAme	1.87625	1.93382	1.70507
1793031246A	AfroAme	1.10383	1.07572	1.08831
1793031263A	AfroAme	0.961504	0.97519	0.951674
1793031274A	AfroAme	0.8519	0.845691	0.843793
1793031276A	AfroAme	0.504937	0.462836	0.513346
1793031301A	AfroAme	0.904314	0.905663	0.86137
1793031305A	AfroAme	0.844833	0.849771	0.828664
1793031326A	AfroAme	0.898557	0.898425	0.913396
1793031332A	AfroAme	1.04898	1.00738	0.972859
1793031355A	AfroAme	0.6147	0.670667	0.653974
1793031387A	AfroAme	0.50812	0.560518	0.519482
1793031396A	AfroAme	0.859021	0.83288	0.836304
1793031397A	AfroAme	1.20292	1.2744	1.30096
1793031401A	AfroAme	1.15337	1.16954	1.1925
1793031402A	AfroAme	0.879861	0.867276	0.890489
1793031447A	AfroAme	1.06775	1.00083	1.06278
1793031549A	AfroAme	0.7977	0.814222	0.838713
1794498461A	AfroAme	0.991029	1.12473	1.09327
1794498560A	AfroAme	0.914525	0.927575	0.914664
1794498562A	AfroAme	0.946627	0.944443	0.943763
1796039101A	AfroAme	1.639	1.6336	1.67816
1796039156A	AfroAme	1.05744	1.11217	1.06867
1796039283A	AfroAme	0.799557	0.797837	0.811155
1796039361A	AfroAme	0.934135	0.96434	0.960994
1796039391A	AfroAme	0.868587	0.785669	0.783145
1796039406A	AfroAme	0.939188	0.962503	1.01021
1796039412A	AfroAme	0.965666	0.912312	0.94919
1796039430A	AfroAme	1.08153	0.989006	0.990224
1796039436A	AfroAme	0.901882	0.878647	0.852532
1796039472A	AfroAme	1.05029	0.999454	0.997677
1796039507A	AfroAme	0.783889	0.753189	0.747998
1796039569A	AfroAme	1.38576	1.34487	1.27787
1796039584A	AfroAme	0.8424	0.850747	0.850054
1796039588A	AfroAme	0.856201	0.831642	0.810762
1796039599A	AfroAme	0.862329	0.850135	0.840186
1800835133A	AfroAme	1.34024	1.27711	1.30029
1800835155A	AfroAme	0.883154	0.890603	0.882374
1800835165A	AfroAme	0.861597	0.826979	0.853772
1800835185A	AfroAme	0.937178	0.920013	0.965879
1800835229A	AfroAme	0.85178	0.851188	0.903616
1800835255A	AfroAme	0.9961	0.984425	0.986854
1800835258A	AfroAme	1.1911	1.14123	1.2345
1800835299A	AfroAme	0.762934	0.755899	0.770135
1800835303A	AfroAme	0.906225	0.849854	0.865428
1800835305A	AfroAme	1.10321	1.07633	1.0998
1800835309A	AfroAme	0.914318	0.915153	0.911231
1800835314A	AfroAme	0.986103	1.02748	0.961254
1800835315A	AfroAme	1.54727	1.67393	1.51539
1800835355A	AfroAme	0.792501	0.796276	0.830628
1800835358A	AfroAme	0.701005	0.669067	0.696541
1800835366A	AfroAme	0.850377	0.883324	0.855922
1800835399A	AfroAme	1.22289	1.11874	1.09414
1800835426A	AfroAme	0.705607	0.695712	0.723974
1800835510A	AfroAme	0.921237	0.920332	0.951749
1800835511A	AfroAme	1.1642	1.15981	1.15449
1800835564A	AfroAme	0.815599	0.776916	0.835156
1800835579A	AfroAme	0.935333	0.873807	0.882756
1800835586A	AfroAme	0.839818	0.807815	0.845193
1803147002A	AfroAme	2.02786	2.09393	2.022
1803147005A	AfroAme	0.764374	0.827095	1.09148
1803147012A	AfroAme	1.39422	1.39043	1.32688
1803147018A	AfroAme	1.23277	1.22209	1.21943
1803147029A	AfroAme	0.90753	0.915453	0.94202
1803147036A	AfroAme	0.953438	0.970198	0.953852
1803147038A	AfroAme	0.983527	0.978167	0.958039
1803147043A	AfroAme	0.923751	0.908193	0.919053
1803147046A	AfroAme	0.809219	0.805375	0.805808
1803147052A	AfroAme	0.854127	0.816821	0.806458
1803147058A	AfroAme	0.992688	1.05046	0.954996
1803147061A	AfroAme	0.833093	0.813787	0.820339
1803147065A	AfroAme	0.896706	0.887827	0.877015
1803147081A	AfroAme	1.13267	1.1619	1.15629
1803147085A	AfroAme	0.969562	0.94737	0.945293
1803147089A	AfroAme	0.838112	0.789055	0.814561
1803147092A	AfroAme	0.899152	0.926856	0.924743
1803147118A	AfroAme	0.8976	0.909776	0.906225
1803147131A	AfroAme	0.979234	1.0065	0.99567
1803147138A	AfroAme	0.865986	0.870035	0.864794
1803147140A	AfroAme	0.914783	0.94262	0.917419
1803147146A	AfroAme	0.761443	0.77946	0.756818
1803147155A	AfroAme	1.44616	1.27149	1.27392
1803147157A	AfroAme	0.85919	0.75987	0.796416
1803147159A	AfroAme	0.971539	0.949913	0.950134
1803147160A	AfroAme	1.67009	1.63368	1.48632
1803147161A	AfroAme	0.895151	0.882784	0.895436
1803147162A	AfroAme	0.648227	0.94333	0.594655
1803147164A	AfroAme	0.968606	0.97186	0.923932
1803147165A	AfroAme	0.801147	0.802434	0.821753
1803147190A	AfroAme	1.33469	1.30255	1.40211
1803147197A	AfroAme	1.11571	1.25379	1.35276
1803147225A	AfroAme	0.909559	0.883749	0.901684
1803147226A	AfroAme	0.924613	0.874667	0.937667
1803147229A	AfroAme	1.03679	1.03082	1.04928
1803147247A	AfroAme	0.869346	0.887192	0.874457
1803147248A	AfroAme	0.8699	0.871801	0.871578
1803147260A	AfroAme	0.965502	0.954442	0.973046
1803147296A	AfroAme	1.09293	0.999071	1.03807
1803147308A	AfroAme	0.923311	0.878526	0.953937
1803147330A	AfroAme	1.10063	1.06284	0.935973
1803147361A	AfroAme	0.732261	0.744402	0.723803
1803147372A	AfroAme	1.31824	1.29099	1.16142
1803147459A	AfroAme	0.687148	0.667076	0.67629
1803147500A	AfroAme	0.956761	0.85016	0.813726
1813290303A	AfroAme	1.20609	1.06338	1.09014
1813290353A	AfroAme	0.9899	0.943821	0.929724
1813290445A	AfroAme	0.932138	0.9154	0.906575
1813290464A	AfroAme	0.8457	0.842685	0.858736
1813290506A	AfroAme	1.24655	1.3249	1.27
1813290541A	AfroAme	0.980523	0.959018	1.03072
1813290568A	AfroAme	1.05402	1.0399	1.02264
1813290582A	AfroAme	1.56037	1.50847	1.47677
1814233040A	AfroAme	1.1377	1.13859	1.17204
1814233052A	AfroAme	1.04317	0.972125	1.01435
1814233055A	AfroAme	0.806505	0.86704	0.803642
1814233057A	AfroAme	0.97007	0.959012	0.944074
1814233064A	AfroAme	1.06369	1.05488	0.997012
1814233085A	AfroAme	1.09009	1.03617	1.10615
1814233093A	AfroAme	0.910996	0.893822	0.907484
1814233109A	AfroAme	1.16855	1.21557	1.15002
1814233151A	AfroAme	0.902128	0.922745	0.901105
1814233190A	AfroAme	1.02974	0.982697	1.00616
1814233213A	AfroAme	1.00275	0.979024	0.997546
1814233233A	AfroAme	0.725242	0.715963	0.721418
1814233244A	AfroAme	0.960411	0.998287	0.956877
1814233248A	AfroAme	1.47057	1.47487	1.41373
1814233249A	AfroAme	0.7547	0.77177	0.772951
1814233325A	AfroAme	0.871162	0.869286	0.876688
1814233351A	AfroAme	0.7531	0.748612	0.756343
1814233362A	AfroAme	1.10783	1.13417	1.15136
1814233428A	AfroAme	1.00159	0.954873	0.983737
1814233430A	AfroAme	0.909452	0.897629	0.920324
1814233448A	AfroAme	0.8914	0.908608	0.922873
1814233449A	AfroAme	0.840369	0.818735	0.833951
1814233509A	AfroAme	0.911866	0.886766	0.8865
1814233510A	AfroAme	0.816985	0.780272	0.803935
1814233515A	AfroAme	0.753859	0.855162	0.860166
1814233547A	AfroAme	0.888975	0.872582	0.839965
1814680020A	AfroAme	0.8385	0.84227	0.846551
1814680051A	AfroAme	0.8365	0.820749	0.83771
1814680059A	AfroAme	1.20621	1.20695	1.16554
1814680063A	AfroAme	1.09135	1.09605	1.07877
1814680064A	AfroAme	0.8398	0.86042	0.840214
1814680073A	AfroAme	0.954072	0.954913	0.95848
1814680081A	AfroAme	1.28284	1.25527	1.07688
1814680094A	AfroAme	0.941434	0.981417	0.875273
1814680096A	AfroAme	0.893531	0.842494	0.879885
1814680139A	AfroAme	0.926299	0.909651	0.815971
1814680173A	AfroAme	0.889895	0.867308	0.888356
1814680182A	AfroAme	0.962018	0.9522	0.954416
1814680194A	AfroAme	0.7921	0.789917	0.810223
1814680197A	AfroAme	0.62885	0.579662	0.584689
1814680209A	AfroAme	1.01071	1.09806	1.03129
1814680210A	AfroAme	1.14109	1.08065	1.03517
1814680223A	AfroAme	1.23167	1.20042	1.16559
1814680244A	AfroAme	0.7824	0.778772	0.79907
1814680378A	AfroAme	1.00409	0.980867	0.975392
1814680380A	AfroAme	0.90512	0.908441	0.893406
1814680411A	AfroAme	0.996889	0.983344	0.984296
1814680415A	AfroAme	0.884457	0.891388	0.914199
1814680447A	AfroAme	1.01876	0.996628	1.01081
1814680504A	AfroAme	0.808404	0.807983	0.804528
1814680507A	AfroAme	0.910675	0.906373	0.901075
1814680509A	AfroAme	0.9258	0.928549	0.936241
1814680517A	AfroAme	1.15007	1.25782	1.2228
1814680539A	AfroAme	1.51208	1.60006	1.49122
1814680570A	AfroAme	0.927335	0.932768	0.906441
1815228013A	AfroAme	1.05536	1.03213	1.07193
1815228136A	AfroAme	0.811571	0.855403	0.838921
1815228147A	AfroAme	0.6274	0.614984	0.650209
1815228232A	AfroAme	1.20785	1.24958	1.15731
1815228235A	AfroAme	0.816801	0.809468	0.827148
1815228242A	AfroAme	0.900668	0.880076	0.905124
1815228252A	AfroAme	0.964174	0.951613	0.944629
1815228280A	AfroAme	0.7433	0.762049	0.748625
1815228290A	AfroAme	0.932722	0.92143	0.952945
1815228449A	AfroAme	1.20639	1.16607	1.16068
1815228471A	AfroAme	0.880234	0.907338	0.88677
1815228490A	AfroAme	0.790804	0.857309	0.575125
1820684176A	AfroAme	1.07503	1.07626	1.13312
1820684346A	AfroAme	0.902814	0.918962	0.875279
1820684369A	AfroAme	1.64658	1.53516	1.61177
1820684374A	AfroAme	1.11853	1.06337	1.0658
1820684427A	AfroAme	0.925259	0.911534	0.905933
1820684454A	AfroAme	0.830623	0.801254	0.818475
1820684459A	AfroAme	0.908527	0.878274	0.896978
1820684529A	AfroAme	1.06687	1.05021	0.964373
1825426298A	AfroAme	1.16934	1.25283	1.19087
1825426378A	AfroAme	0.910869	0.946369	0.914376
1828951053A	AfroAme	0.658721	0.630648	0.645964
1831957013A	AfroAme	0.907017	0.937293	0.87509
1831957014A	AfroAme	0.935333	0.948559	0.926737
1832087040A	AfroAme	1.04953	1.04388	1.00621
1832087054A	AfroAme	0.978478	0.955572	0.964527
1832087060A	AfroAme	0.834426	0.813495	0.806668
1832087073A	AfroAme	0.798569	0.802156	0.80881
1832087097A	AfroAme	0.921893	0.865907	0.866279
1832087127A	AfroAme	1.05675	1.07561	1.04517
1832087129A	AfroAme	1.09935	1.25112	1.10122
1832087153A	AfroAme	0.913959	0.912143	0.907047
1832087179A	AfroAme	0.889615	0.88509	0.899761
1832087232A	AfroAme	0.953634	0.986428	0.983668
1832087255A	AfroAme	0.963705	0.894771	0.902453
1832087307A	AfroAme	0.817	0.819119	0.813526
1837427046A	AfroAme	0.990681	1.01753	0.964514
1837427047A	AfroAme	0.854916	0.837214	0.864592
1837427048A	AfroAme	1.03484	1.06074	1.01964
1837427587A	AfroAme	0.857	0.868985	0.894258
1837427597A	AfroAme	1.05296	1.0108	0.986229
1838438012A	AfroAme	1.20527	1.2016	1.07977
1838438013A	AfroAme	0.940724	0.881207	0.953871
1838438015A	AfroAme	0.861407	0.860294	0.866626
1838438037A	AfroAme	1.0164	1.03325	0.988174
1838438039A	AfroAme	1.10827	1.06341	1.06845
1838438047A	AfroAme	0.751859	0.732854	0.750851
1838438090A	AfroAme	1.15886	1.18157	1.16606
1838438096A	AfroAme	1.32846	1.39061	1.27278
1838438137A	AfroAme	0.994863	0.954619	0.945691
1838438143A	AfroAme	0.876915	0.787445	0.831922
1838438158A	AfroAme	0.874501	0.863886	0.821772
1838438159A	AfroAme	0.948712	0.937696	0.923469
1838438160A	AfroAme	0.871842	0.88656	0.893108
1838438163A	AfroAme	0.906407	0.884964	0.87733
1838438174A	AfroAme	1.08639	1.12609	1.06255
1838438201A	AfroAme	1.20025	1.16782	1.13174
1838438242A	AfroAme	0.966743	0.921278	0.633277
1838438250A	AfroAme	0.840591	0.851677	0.759445
1838438254A	AfroAme	0.971341	0.973949	0.973951
1838438257A	AfroAme	2.21388	1.8316	1.87092
1838438267A	AfroAme	0.853194	0.844732	0.822695
1838438272A	AfroAme	1.06385	1.03238	1.01366
1838438282A	AfroAme	1.00789	0.995619	0.991285
1838438322A	AfroAme	0.817069	0.767996	0.811952
1838438332A	AfroAme	0.96778	0.905897	0.921072
1838438334A	AfroAme	0.876784	0.871754	0.884219
1838438335A	AfroAme	0.991618	0.964852	0.98058
1838438340A	AfroAme	1.15001	1.05175	1.07622
1838438545A	AfroAme	1.23972	1.14261	1.15029
1838438546A	AfroAme	0.910239	0.991168	0.88004
1838438553A	AfroAme	1.45529	1.42097	1.37405
1838438554A	AfroAme	0.888818	0.86618	0.886446
1838438579A	AfroAme	1.03946	1.0322	0.990673
1846673017A	AfroAme	0.956663	0.935565	0.931415
1846673033A	AfroAme	1.00166	1.05134	1.05852
1846673063A	AfroAme	1.1335	1.06586	1.01154
1846673065A	AfroAme	0.988458	0.937241	0.950625
1846673169A	AfroAme	0.864279	0.856264	0.849162
1846673204A	AfroAme	0.950337	0.950213	0.955017
1846673209A	AfroAme	1.19906	1.11006	1.1107
1846673350A	AfroAme	1.35467	1.39793	1.33034
1846673467A	AfroAme	1.3559	1.44129	1.40766
1846673530A	AfroAme	0.725466	0.56745	0.623578
1846673745A	AfroAme	1.01025	0.999977	1.02116
1846673807A	AfroAme	0.67544	0.66806	0.679334
1846673882A	AfroAme	0.953183	0.86789	0.821876
1848100056A	AfroAme	1.06223	1.06538	1.1108
1848100057A	AfroAme	0.902366	0.89261	0.854517
1848100058A	AfroAme	1.21397	1.13313	1.22623
1848100059A	AfroAme	0.795399	0.823951	0.800654
1848100067A	AfroAme	0.892721	0.945156	0.909746
1848100163A	AfroAme	0.927521	0.886743	0.88586
1848100164A	AfroAme	0.868567	0.857348	0.845479
1848100310A	AfroAme	0.885604	0.844576	0.886117
1848100421A	AfroAme	0.929341	0.919297	0.915302
1848100443A	AfroAme	0.982074	1.03707	0.941861
1848100597A	AfroAme	0.84496	0.819106	0.830191
1848100623A	AfroAme	0.864742	0.827605	0.834381
1848100630A	AfroAme	0.974621	0.926261	0.961407
1848100709A	AfroAme	0.913643	0.911918	0.932515
1848100750A	AfroAme	1.03636	1.02085	0.995308
1848100798A	AfroAme	0.842129	0.843162	0.830682
1849428024A	AfroAme	0.901435	0.884276	0.888702
1849428052A	AfroAme	0.8754	0.88635	0.910722
1849428084A	AfroAme	0.84467	0.833027	0.824169
1849428114A	AfroAme	0.8955	0.902432	0.906401
1849428134A	AfroAme	0.7368	0.734565	0.783398
1849428144A	AfroAme	1.23396	1.24239	1.13343
1849428160A	AfroAme	1.05698	0.968417	0.918322
1849428187A	AfroAme	0.872301	0.88979	0.86246
1849428213A	AfroAme	1.00683	0.737984	1.14527
1849428217A	AfroAme	1.8305	1.84681	1.59863
1849428227A	AfroAme	0.7352	0.749441	0.739759
1849428259A	AfroAme	1.05542	1.02496	1.09001
1849428280A	AfroAme	0.921662	0.90138	0.920864
1849428297A	AfroAme	0.9048	0.910447	0.896321
1849428298A	AfroAme	0.948243	0.952508	0.936398
1849428303A	AfroAme	1.00785	1.065	1.05212
1849428308A	AfroAme	0.914001	0.908969	0.906104
1849428355A	AfroAme	1.24808	1.23355	1.08061
1849428368A	AfroAme	0.883036	0.840187	0.827253
1849428429A	AfroAme	0.919425	0.897995	0.906132
1849428483A	AfroAme	1.35753	1.45845	1.21784
1849428554A	AfroAme	0.876835	0.87398	0.893033
1849428556A	AfroAme	0.906326	0.949253	0.906676
1849428621A	AfroAme	0.866592	0.885752	0.846335
1853216186A	AfroAme	0.912038	0.900651	0.905165
1853216196A	AfroAme	0.7722	0.761242	0.78532
1853216253A	AfroAme	0.8631	0.861368	0.871929
1853216275A	AfroAme	0.919826	0.931249	0.941784
1853216278A	AfroAme	0.919511	0.882757	0.890855
1853216286A	AfroAme	0.8839	0.88129	0.899893
1853216302A	AfroAme	0.968625	0.96441	0.979899
1853216326A	AfroAme	0.601523	0.593356	0.612303
1853216404A	AfroAme	0.958718	0.852633	0.79532
1853216459A	AfroAme	1.22755	1.13145	1.1584
1853216482A	AfroAme	0.874297	0.849441	0.849878
1853216557A	AfroAme	0.987339	0.959734	1.00858
1853216571A	AfroAme	1.04995	1.0336	1.03675
1853216719A	AfroAme	0.995976	0.965912	0.963335
1859546877A	AfroAme	0.93872	0.929304	0.808496
1862091436A	AfroAme	1.04899	1.06725	1.04035
1862091439A	AfroAme	1.7983	2.11522	2.02979
1862091445A	AfroAme	1.07379	1.04144	1.02347
1862091463A	AfroAme	0.836481	0.837795	0.812878
1862091499A	AfroAme	1.44599	1.47324	1.25575
1862091501A	AfroAme	1.01399	1.0003	1.00373
1862091526A	AfroAme	1.31753	1.32682	1.26182
1862091655A	AfroAme	1.01254	0.968901	0.970483
1862091665A	AfroAme	0.951083	0.920266	0.898126
1862091678A	AfroAme	0.932422	0.931746	0.874593
1862091679A	AfroAme	0.8551	0.856515	0.876689
1862091691A	AfroAme	0.996616	0.909256	0.930523
1862091703A	AfroAme	0.801299	0.820265	0.818423
1862091704A	AfroAme	0.887985	0.886397	0.881377
1862091705A	AfroAme	1.17031	1.31189	1.10966
1862091838A	AfroAme	1.09688	1.13742	1.13828
1862091843A	AfroAme	0.701764	0.69723	0.68806
1862260021A	AfroAme	0.946018	0.955811	0.967441
1867482789A	AfroAme	0.969904	0.919165	0.990241
1867482863A	AfroAme	0.545397	0.594451	0.611146
1867482879A	AfroAme	0.939535	0.980649	0.915406
1867482887A	AfroAme	0.883236	0.870819	0.76164
1867482891A	AfroAme	0.896847	0.882618	0.876834
1870075114A	AfroAme	0.997716	0.987467	0.959428
1870075143A	AfroAme	1.05225	1.01157	1.01256
1870075153A	AfroAme	0.875469	0.951245	0.932385
1870075234A	AfroAme	0.880314	0.878057	0.875861
1870075235A	AfroAme	0.854466	0.83481	0.832461
1870075579A	AfroAme	1.04308	1.02933	1.03627
1870075632A	AfroAme	1.33038	1.33315	1.16352
1870075704A	AfroAme	1.18048	1.13655	1.12714
1870075708A	AfroAme	0.898496	0.880343	0.871562
1870075770A	AfroAme	1.02204	1.03733	1.00097
1870075771A	AfroAme	0.700816	0.660128	0.658477
1870075774A	AfroAme	0.905207	0.927731	0.907145
1870147875A	AfroAme	0.8917	0.867075	0.894726
1871852160A	AfroAme	0.957032	0.960939	0.961887
1871852222A	AfroAme	0.884087	0.828917	0.898357
1873031442A	AfroAme	1.95885	2.00679	1.13528
1873031475A	AfroAme	3.12722	3.03513	3.17416
1873031491A	AfroAme	1.17338	1.07055	1.11427
1873031492A	AfroAme	1.19071	1.10958	1.09608
1873031600A	AfroAme	0.937386	0.984679	0.958319
1873031668A	AfroAme	0.826521	0.796372	0.800323
1873031700A	AfroAme	0.9572	0.95271	0.967892
1873031708A	AfroAme	0.942073	0.92523	0.934794
1873031718A	AfroAme	1.10808	1.07907	1.11156
1873031761A	AfroAme	0.861955	0.930808	0.897357
1873031763A	AfroAme	1.0182	0.992909	0.938763
1873031849A	AfroAme	1.55197	1.59589	1.46783
1873031853A	AfroAme	0.967176	0.963824	0.919457
1873031877A	AfroAme	0.912869	0.919407	0.925131
1873031887A	AfroAme	1.61741	1.71439	1.67709
1874498823A	AfroAme	0.970484	0.98263	0.953173
1874498824A	AfroAme	0.983263	1.05752	0.980517
NA19625	ASW	1.15066	1.38669	1.11771
NA19700	ASW	0.8133	0.815092	0.814353
NA19701	ASW	0.923894	0.923774	0.928196
NA19703	ASW	0.864845	0.84651	0.854725
NA19704	ASW	1.219	1.24741	1.25946
NA19707	ASW	1.39441	1.39723	1.22046
NA19711	ASW	1.16015	1.10594	1.11403
NA19712	ASW	1.11838	1.09495	1.0765
NA19713	ASW	1.14266	1.1383	0.991694
NA19818	ASW	0.958714	1.06495	0.955949
NA19819	ASW	0.823103	0.780023	0.786266
NA19834	ASW	1.18977	1.28247	1.13683
NA19835	ASW	0.898466	0.959009	0.858214
NA19900	ASW	0.951422	0.887052	0.865724
NA19901	ASW	1.04374	1.04184	1.11174
NA19904	ASW	0.823724	0.845151	0.806535
NA19908	ASW	0.990448	0.983945	1.00864
NA19909	ASW	1.00082	0.99991	1.03116
NA19914	ASW	0.847029	0.859177	0.854033
NA19916	ASW	0.91906	0.890765	0.882697
NA19917	ASW	0.934291	0.924767	0.947763
NA19920	ASW	0.918528	0.898563	0.896193
NA19921	ASW	0.611885	0.568298	0.583113
NA19922	ASW	0.70529	0.700143	0.717889
NA19923	ASW	1.14063	1.27477	1.10219
NA19982	ASW	1.01499	0.96521	0.957246
NA19984	ASW	0.897595	0.901523	0.906804
NA20126	ASW	0.822225	0.767665	0.805313
NA20127	ASW	1.31492	1.52059	1.23383
NA20276	ASW	1.05164	1.11703	1.07909
NA20278	ASW	0.4773	0.479698	0.490363
NA20281	ASW	0.943686	0.894605	0.889824
NA20287	ASW	1.0256	1.00205	0.991439
NA20289	ASW	0.890311	0.840043	0.798299
NA20291	ASW	0.996908	0.971502	0.974573
NA20294	ASW	1.17454	1.11404	1.0687
NA20296	ASW	1.1819	1.11187	1.13513
NA20298	ASW	1.208	1.17078	1.17832
NA20299	ASW	0.904847	0.540047	0.875147
NA20317	ASW	0.857888	0.876089	0.868942
NA20322	ASW	0.864116	0.82371	0.769385
NA20332	ASW	1.08133	1.07425	1.02725
NA20334	ASW	0.877173	0.94743	0.875746
NA20339	ASW	0.94482	0.910178	0.938544
NA20340	ASW	1.08585	0.976552	0.948634
NA20342	ASW	0.769869	0.676285	0.694862
NA20344	ASW	1.17572	1.10908	1.1147
NA20346	ASW	1.05512	0.994616	1.03051
NA20348	ASW	2.374	2.4217	2.02959
NA20351	ASW	1.1734	1.09741	1.14922
NA20356	ASW	1.41805	1.40026	1.44226
NA20357	ASW	0.965789	0.947984	0.930114
NA20359	ASW	1.14642	1.20084	1.06056
NA20412	ASW	0.843173	0.798195	0.795736
GSM894506sampletable.txt	Caribbean	0.664094	0.669189	0.657883
GSM894508sampletable.txt	Caribbean	0.882153	0.86702	0.935066
GSM894517sampletable.txt	Caribbean	0.751654	0.756215	0.713675
GSM894520sampletable.txt	Caribbean	0.685454	0.757093	0.713162
GSM894521sampletable.txt	Caribbean	0.74272	0.738504	0.715634
GSM894526sampletable.txt	Caribbean	0.579784	0.549118	0.52113
GSM894536sampletable.txt	Caribbean	0.676944	0.600306	0.605422
GSM894538sampletable.txt	Caribbean	0.754326	0.723577	0.769067
GSM894539sampletable.txt	Caribbean	0.738436	0.613142	0.615795
GSM894540sampletable.txt	Caribbean	0.703402	0.780668	0.739975
GSM894541sampletable.txt	Caribbean	0.544553	0.521008	0.590068
GSM894542sampletable.txt	Caribbean	0.772306	0.722103	0.736996
GSM894546sampletable.txt	Caribbean	0.978252	1.21166	0.936787
GSM894552sampletable.txt	Caribbean	1.02583	0.966975	0.837158
GSM894555sampletable.txt	Caribbean	1.09823	1.04056	1.06791
GSM894557sampletable.txt	Caribbean	0.548783	0.589309	0.486826
GSM894559sampletable.txt	Caribbean	1.3151	1.28045	1.25153
GSM894561sampletable.txt	Caribbean	1.05918	1.04776	1.05982
GSM894562sampletable.txt	Caribbean	0.783681	0.795725	0.774768
GSM894565sampletable.txt	Caribbean	0.8588	0.819506	0.820964
GSM894572sampletable.txt	Caribbean	0.493367	0.477063	0.503692
GSM894591sampletable.txt	Caribbean	0.79258	0.683137	0.729386
GSM894593sampletable.txt	Caribbean	0.962884	0.880188	0.963956
GSM894594sampletable.txt	Caribbean	0.907647	0.969553	0.820772
GSM894597sampletable.txt	Caribbean	0.912519	0.958239	0.937168
GSM894601sampletable.txt	Caribbean	0.611294	0.626543	0.608673
GSM894604sampletable.txt	Caribbean	0.846735	0.835641	0.866075
GSM894608sampletable.txt	Caribbean	0.797712	0.78289	0.788591
GSM894609sampletable.txt	Caribbean	0.756653	0.751964	0.692155
GSM894613sampletable.txt	Caribbean	0.832763	0.870853	0.667164
GSM894615sampletable.txt	Caribbean	0.647663	0.623191	0.594172
GSM894621sampletable.txt	Caribbean	0.915186	0.92597	0.911615
GSM894622sampletable.txt	Caribbean	1.28267	1.23479	1.04742
GSM894623sampletable.txt	Caribbean	0.727491	0.798051	0.714553
GSM894624sampletable.txt	Caribbean	0.76733	0.706067	0.620416
GSM894625sampletable.txt	Caribbean	0.429495	0.470149	0.469322
GSM894626sampletable.txt	Caribbean	0.806311	0.818739	0.843949
GSM894628sampletable.txt	Caribbean	0.774833	0.806625	0.821462
GSM894630sampletable.txt	Caribbean	0.774844	0.766741	0.744646
GSM894631sampletable.txt	Caribbean	1.04941	1.00525	1.02164
GSM894637sampletable.txt	Caribbean	0.550649	0.588237	0.54682
GSM894640sampletable.txt	Caribbean	0.726661	0.715423	0.757429
GSM894641sampletable.txt	Caribbean	0.497876	0.542312	0.582979
GSM894642sampletable.txt	Caribbean	0.712155	0.798932	0.692981
GSM894643sampletable.txt	Caribbean	0.742796	0.681895	0.735916
GSM894644sampletable.txt	Caribbean	0.644533	0.698287	0.676547
GSM894646sampletable.txt	Caribbean	0.741247	0.747104	0.749824
GSM894647sampletable.txt	Caribbean	0.877182	0.846103	0.878793
GSM894648sampletable.txt	Caribbean	1.02165	1.10564	0.915055
GSM894649sampletable.txt	Caribbean	0.612907	0.599002	0.57457
GSM894650sampletable.txt	Caribbean	0.822911	0.7939	0.827585
GSM894651sampletable.txt	Caribbean	1.89059	1.56305	1.65006
GSM894652sampletable.txt	Caribbean	0.76815	0.781455	0.716398
GSM894655sampletable.txt	Caribbean	0.950497	1.09969	0.983239
GSM894656sampletable.txt	Caribbean	1.08704	1.30118	0.673261
GSM894657sampletable.txt	Caribbean	0.928773	1.00086	0.895824
GSM894660sampletable.txt	Caribbean	0.673988	0.717395	0.689
GSM894661sampletable.txt	Caribbean	0.636993	0.671426	0.613238
GSM894663sampletable.txt	Caribbean	0.563768	0.537707	0.506146
GSM894665sampletable.txt	Caribbean	0.7623	0.909489	0.809227
GSM894668sampletable.txt	Caribbean	0.799883	0.765081	0.740326
GSM894670sampletable.txt	Caribbean	0.538494	0.531963	0.487705
GSM894671sampletable.txt	Caribbean	0.907191	0.924597	0.898974
GSM894672sampletable.txt	Caribbean	0.598931	0.545914	0.567452
GSM894674sampletable.txt	Caribbean	0.751117	0.702209	0.658218
GSM894676sampletable.txt	Caribbean	0.461499	0.480198	0.381348
GSM894678sampletable.txt	Caribbean	0.911511	0.941141	0.793469
GSM894682sampletable.txt	Caribbean	1.34019	1.37824	1.43257
GSM894683sampletable.txt	Caribbean	0.460158	0.427067	0.481698
GSM894684sampletable.txt	Caribbean	1.39601	1.28378	1.30118
GSM894689sampletable.txt	Caribbean	1.03886	1.0458	0.877185
GSM894692sampletable.txt	Caribbean	0.590828	0.619578	0.590655
GSM894695sampletable.txt	Caribbean	0.556633	0.540539	0.541846
GSM894696sampletable.txt	Caribbean	1.03334	1.00017	1.03617
GSM894697sampletable.txt	Caribbean	1.52762	1.52882	1.47702
GSM894701sampletable.txt	Caribbean	0.937142	1.02485	0.820843
GSM894702sampletable.txt	Caribbean	0.890713	0.900637	0.865663
GSM894705sampletable.txt	Caribbean	0.673118	0.674043	0.685185
GSM894707sampletable.txt	Caribbean	0.465837	0.435478	0.460253
GSM894713sampletable.txt	Caribbean	0.505396	0.749682	0.456412
GSM894716sampletable.txt	Caribbean	1.13995	1.11324	1.14635
GSM894721sampletable.txt	Caribbean	0.9158	0.927489	0.858579
GSM894724sampletable.txt	Caribbean	0.691719	0.642105	0.790748
GSM894725sampletable.txt	Caribbean	0.651623	0.679128	0.61759
GSM894726sampletable.txt	Caribbean	0.813591	0.886245	0.686415
GSM894728sampletable.txt	Caribbean	0.75492	0.858051	0.70871
GSM894729sampletable.txt	Caribbean	0.843905	0.80954	0.818642
GSM894733sampletable.txt	Caribbean	0.597114	0.573821	0.594266
GSM894734sampletable.txt	Caribbean	0.534472	0.524891	0.540981
GSM894736sampletable.txt	Caribbean	0.58493	0.608133	0.57983
GSM894744sampletable.txt	Caribbean	0.804088	0.775833	0.806181
GSM894745sampletable.txt	Caribbean	0.419507	0.441858	0.437179
GSM894746sampletable.txt	Caribbean	0.9525	0.963674	0.959248
GSM894747sampletable.txt	Caribbean	1.15133	0.800137	0.895683
GSM894750sampletable.txt	Caribbean	1.48744	1.61507	1.79305
GSM894751sampletable.txt	Caribbean	0.662769	0.652494	0.725572
GSM894752sampletable.txt	Caribbean	0.550514	0.561115	0.579564
GSM894753sampletable.txt	Caribbean	1.40598	1.23309	1.25644
GSM894756sampletable.txt	Caribbean	1.10388	1.07905	0.968254
GSM894757sampletable.txt	Caribbean	0.735093	0.700888	0.673182
GSM894760sampletable.txt	Caribbean	0.645345	0.666622	0.661847
GSM894764sampletable.txt	Caribbean	0.409172	0.391427	0.400009
GSM894767sampletable.txt	Caribbean	1.24189	1.21978	0.812848
GSM894768sampletable.txt	Caribbean	0.744426	0.623178	0.702388
GSM894770sampletable.txt	Caribbean	0.692296	0.650241	0.615676
GSM894771sampletable.txt	Caribbean	0.5634	0.584425	0.56322
GSM894772sampletable.txt	Caribbean	0.556853	0.544209	0.562094
GSM894774sampletable.txt	Caribbean	0.571652	0.573536	0.548378
GSM894777sampletable.txt	Caribbean	2.21754	1.78523	2.08548
GSM894779sampletable.txt	Caribbean	0.537683	0.575413	0.51201
GSM894780sampletable.txt	Caribbean	0.58799	0.706725	0.633412
GSM894781sampletable.txt	Caribbean	1.00939	1.09192	1.03384
GSM894784sampletable.txt	Caribbean	0.696192	0.814207	0.834412
GSM894785sampletable.txt	Caribbean	0.787293	0.809227	0.808579
GSM894786sampletable.txt	Caribbean	0.488462	0.474236	0.49183
GSM894788sampletable.txt	Caribbean	0.87031	0.80412	0.778474
GSM894789sampletable.txt	Caribbean	0.758825	0.80651	0.722179
GSM894791sampletable.txt	Caribbean	1.06455	1.06467	1.00531
GSM894793sampletable.txt	Caribbean	1.26655	1.24913	1.40231
GSM894795sampletable.txt	Caribbean	1.17363	1.11655	1.13453
GSM894796sampletable.txt	Caribbean	0.920287	0.911576	0.916982
GSM894800sampletable.txt	Caribbean	0.508662	0.523008	0.539388
GSM894801sampletable.txt	Caribbean	0.979774	0.908938	0.928983
GSM894825sampletable.txt	Caribbean	0.493973	0.552518	0.462752
GSM894827sampletable.txt	Caribbean	0.920457	0.999404	0.946757
GSM894829sampletable.txt	Caribbean	0.92	0.885415	0.893112
GSM894830sampletable.txt	Caribbean	1.7967	1.95366	1.56235
GSM894831sampletable.txt	Caribbean	0.424881	0.420297	0.448553
GSM894835sampletable.txt	Caribbean	0.904801	0.898464	0.919836
GSM894837sampletable.txt	Caribbean	0.638463	0.722722	0.702371
GSM894840sampletable.txt	Caribbean	1.1364	1.0712	1.07137
GSM894844sampletable.txt	Caribbean	0.400253	0.349659	0.466507
GSM894845sampletable.txt	Caribbean	1.08299	1.08033	1.04175
GSM894848sampletable.txt	Caribbean	0.764815	0.70523	0.692627
[truncated: 403 more rows]
